# Supplementary material for: Oregano essential oil vapour prevents Plasmopara viticola infection in grapevine (Vitis Vinifera) and primes plant immunity mechanisms
Source: PLoS One. 2019 Sep 27;14(9):e0222854. doi: 10.1371/journal.pone.0222854 (PMC6764689; doi:10.1371/journal.pone.0222854)
Supplement: S1 Table — (XLSX) [file pone.0222854.s003.xlsx]

## Sheet: Résultats
	T. vulgaris essential oil composition						O.vulgare essential oil composition
retention time	compounds	%probability	% of total measured area	% of total theoretical		retention time	compounds	%probability	% of total measured area	% of total theoretical
18.0581	Thymol	97.9	44.557	24-45%		18.4274	carvacrol	93.2	68.596	21-63%
7.5812	para-cymene	96.6	22.153	15-37%		7.5851	paracymène	96.6	11.268	6-20%
8.7135	gamma-terpinene	96.1	14.201	6-24%		8.7187	gamma-terpinene	94.8	5.914	9-26%
10.2181	linalool	92.7	4.857	≤5%		23.1066	Caryophyllène	96.6	2.464
5.1086	alpha-pinene	95.3	2.278			18.1047	Thymol	95.3	1.933	3-28%
7.3444	alpha-terpinene	88.6	1.242			7.3444	alpha-terpinene	85.4	1.444
18.5781	Carvacrol	91.9	1.243	≤14%		6.5769	beta-myrcene	90.4	0.938
4.9416	alpha-thujene	94.6	1.174			5.1088	alpha-pinene	93.5	0.902
6.5735	beta-myrcene	91.5	1.122			10.2765	linalool	82.5	0.608	≤2%
6.1929	beta-pinene	93.7	0.844			7.7321	D-limonene	80.8	0.576	≤1%
12.7395	endo-borneol	88.3	0.796			4.9433	alpha-thujene	89.4	0.398
7.7274	D-limonene	83.3	0.753			5.4732	Camphene	86.3	0.214
5.4729	Camphene	94.1	0.669
23.1069	Caryophyllene	90.6	0.444
