# Supplementary material for: Oregano essential oil vapour prevents Plasmopara viticola infection in grapevine (Vitis Vinifera) and primes plant immunity mechanisms
Source: PLoS One. 2019 Sep 27;14(9):e0222854. doi: 10.1371/journal.pone.0222854 (PMC6764689; doi:10.1371/journal.pone.0222854)
Supplement: S2 Table — (XLSX) [file pone.0222854.s004.xlsx]

## Sheet: deg24hall
ID	pValue_24h	log_24h_treat/con	pValue_10d	log2_10d_treat/con	Functional.annotation
VIT_19s0015g02730	5.112e-15	7.095			Glutathione S-transferase 25 GSTU25
VIT_02s0087g00750	2.625e-13	6.494			Proteinase inhibitor I4, serpin
VIT_13s0084g00670	6.334e-18	6.248			Unknown protein
VIT_06s0004g01020	2.864e-18	6.213			Dirigent protein
VIT_18s0001g04640	2.505e-22	6.076			No hit
VIT_16s0050g01650	1.369e-12	5.543			Unknown
VIT_16s0050g01680	1.367e-94	5.519			UDP-glucose: anthocyanidin 5,3-O-glucosyltransferase
VIT_06s0004g00020	1.636e-14	5.44			NAC domain containing protein 32
VIT_01s0127g00700	1.68e-78	5.368			Unknown protein
VIT_10s0003g00480	4.71e-26	5.081			Isoflavone methyltransferase/ Orcinol O-methyltransferase 1 oomt1
VIT_09s0002g05400	6.97e-32	4.984	0.0008639	1.189	ABC transporter g family pleiotropic drug resistance 12 PDR12
VIT_05s0062g00300	8.24e-20	4.959			UDP-glucoronosyl/UDP-glucosyl transferase UGT75C1
VIT_08s0007g02360	1.935e-34	4.93			Harpin inducing protein 1-like 9
VIT_08s0058g00690	4.336e-77	4.845			WRKY DNA-binding protein 33
VIT_00s0615g00020	2.433e-54	4.793			Cinnamyl alcohol dehydrogenase
VIT_04s0044g00220	2.359e-98	4.762			Monooxygenase
VIT_13s0156g00150	9.83e-19	4.701			Unknown
VIT_11s0016g04050	1.289e-21	4.685			No hit
VIT_03s0017g01940	2.039e-65	4.635			Unknown
VIT_09s0002g05490	1.387e-18	4.582			ABC transporter g family pleiotropic drug resistance 12 PDR12
VIT_00s0194g00120	3.128e-28	4.558			Serine acetyltransferase
VIT_18s0001g15130	1.09e-47	4.556			WD40 repeat protein
VIT_13s0019g00480	1.27e-24	4.552			Zinc finger (C2H2 type) family
VIT_08s0007g05580	3.006e-22	4.52			Embryo-abundant protein
VIT_04s0044g00230	4.266e-22	4.516			Monooxygenase (MO2)
VIT_11s0016g01810	2.501e-35	4.506			Unknown protein
VIT_05s0049g01020	1.938e-25	4.492			Myb domain protein 14
VIT_12s0028g03270	1.152e-80	4.479			Ethylene-responsive transcription factor 9
VIT_19s0014g03290	5.731e-26	4.473			NAC domain containing protein 19
VIT_01s0011g03850	1.327e-26	4.403	0.003068	0.8515	Unknown protein
VIT_14s0108g01000	1.094e-24	4.37			Calcium-binding EF hand
VIT_18s0001g09230	6.908e-82	4.363			Salt tolerance zinc finger
VIT_18s0041g02020	1.066e-21	4.339			12-oxophytodienoate reductase 2
VIT_06s0009g01620	8.931e-37	4.325			Harpin-induced protein
VIT_18s0122g00690	2.206e-19	4.295			Laccase
VIT_19s0093g00110	2.666e-34	4.27			Glutathione S-transferase 22 GSTU22
VIT_12s0055g00320	1.998e-35	4.253			UDP-glucose: anthocyanidin 5,3-O-glucosyltransferase
VIT_07s0031g02610	3.286e-122	4.177	0.001642	0.5018	NAC domain containing protein 2
VIT_17s0000g08720	4.717e-28	4.162			RKF2 (receptor-like serine/threonine kinase 2)
VIT_02s0033g01380	1.001e-83	4.137			Alternative oxidase 1D
VIT_00s0179g00370	5.595e-40	4.137			ESCRT-I complex subunit TSG101
VIT_10s0116g01200	2.194e-88	4.132			WRKY DNA-binding protein 6
VIT_05s0062g00270	6.722e-30	4.12			UDP-glucose:flavonoid 7-O-glucosyltransferase
VIT_06s0004g01010	6.349e-09	4.081			Dirigent protein pDIR9
VIT_18s0001g11130	2.086e-33	4.065			Calmodulin-binding protein AR781
VIT_15s0046g01140	9.217e-131	4.04			WRKY DNA-binding protein 53
VIT_09s0002g05560	1.234e-21	3.967			ABC transporter g family pleiotropic drug resistance 12 PDR12
VIT_09s0054g00910	1.064e-49	3.963			Chaperone BCS1 mitochondrial
VIT_12s0055g00200	6.488e-14	3.957			UDP-glucose glucosyltransferase
VIT_03s0088g00290	4.55e-36	3.949			Phytosulfokines PSK2
VIT_18s0166g00010	1.712e-07	3.946			Protein kinase Xa21
VIT_03s0091g00690	5.159e-40	3.936			Salt tolerance zinc finger
VIT_09s0054g00900	1.729e-46	3.922			Chaperone BCS1 mitochondrial
VIT_09s0002g05810	7.53e-48	3.901			Boron transporter-like protein 4
VIT_13s0019g03910	6.264e-17	3.899			Unknown
VIT_05s0077g01560	3.987e-44	3.889			Pathogenesis protein 10.3 [Vitis quinquangularis]
VIT_05s0062g00310	3.004e-30	3.888			UDP-glucoronosyl/UDP-glucosyl transferase UGT75C1
VIT_05s0077g01550	5.942e-44	3.865			Pathogenesis protein 10.3 [Vitis quinquangularis]
VIT_04s0023g02900	2.415e-23	3.86			Ferulate-5-hydroxylase
VIT_17s0000g03370	7.764e-34	3.857			Calmodulin-binding protein
VIT_03s0063g00880	5.456e-49	3.842	0.008111	-3.02	Calmodulin-binding protein
VIT_14s0081g00050	2.375e-27	3.822			PATHOgenesIS-related 4
VIT_18s0122g00300	1.99e-26	3.815			Unknown protein
VIT_11s0016g03080	5.384e-28	3.809			Clavata1 receptor kinase (CLV1)
VIT_12s0034g00130	7.744e-100	3.788			Anthocyanidin 3-O-glucosyltransferase
VIT_16s0050g01250	2.736e-49	3.783			Heavy-metal-associated domain-containing protein
VIT_03s0017g02110	5.184e-34	3.783			Anthocyanidin 3-O-glucosyltransferase
VIT_14s0060g01470	3.521e-49	3.778			Calmodulin-binding protein
VIT_01s0011g04550	4.143e-29	3.743			Unknown protein
VIT_02s0025g00350	2.224e-26	3.722			Heavy-metal-associated domain-containing protein
VIT_16s0039g01070	6.223e-26	3.717			Glutathione S-transferase 25 GSTU7
VIT_06s0080g01090	7.363e-57	3.691			CCR4-NOT transcription complex subunit 7/8
VIT_06s0061g00100	5.455e-41	3.686			Glucan endo-1,3-beta-glucosidase, acidic isoform precursor
VIT_17s0000g04750	5.25e-52	3.655			UDP-glycosyltransferase 89B2
VIT_14s0081g00030	2.95e-25	3.644	5.9e-05	1.774	Pathogenesis-related protein-4 (Chitinase )
VIT_16s0013g01110	2.42e-37	3.634			Ethylene-responsive transcription factor 5
VIT_12s0055g00290	7.794e-42	3.631			Anthocyanidin 3-O-glucosyltransferase
VIT_05s0077g01970	4.606e-34	3.612			Zinc finger (C3HC4-type ring finger)
VIT_14s0128g00120	7.978e-90	3.57	0.004184	-1.211	Ring-H2 finger protein ATL3B
VIT_12s0134g00240	2.991e-34	3.565			Avr9/Cf-9 rapidly elicited protein 20
VIT_05s0077g01570	6.007e-39	3.532			Pathogenesis protein 10 [Vitis vinifera]
VIT_06s0004g07500	6.884e-64	3.512			WRKY DNA-binding protein 33
VIT_18s0001g15120	7.015e-27	3.48			Unknown protein
VIT_16s0013g01080	8.641e-55	3.473			Ethylene-responsive transcription factor ERF105
VIT_14s0060g02320	1.304e-22	3.457			Respiratory burst oxidase protein B (ATRBOHB)
VIT_03s0017g02000	2.791e-61	3.424	0.002171	-0.5104	Anthocyanidin 3-O-glucosyltransferase
VIT_04s0008g01470	6.587e-35	3.412			WRKY DNA-binding protein 50
VIT_08s0032g01150	3.277e-35	3.407			Syntaxin 1B/2/3/4
VIT_06s0004g04950	1.264e-72	3.356			Scarecrow-like transcription factor 14 SCL14
VIT_05s0077g01530	2.772e-38	3.338			Pathogenesis protein 10 [Vitis vinifera]
VIT_12s0055g00310	2.726e-24	3.309			UDP-glucose glucosyltransferase
VIT_12s0055g00160	1.283e-10	3.256			UDP-glycosyltransferase 71E1
VIT_18s0001g04660	1.175e-30	3.252			No hit
VIT_01s0010g02460	1.714e-31	3.251			Glyceraldehyde-3-phosphate dehydrogenase, cytosolic 3
VIT_04s0044g01430	1.779e-28	3.243			Unknown protein
VIT_08s0040g00540	1.446e-90	3.234			VQ motif-containing protein
VIT_12s0059g01380	4.509e-82	3.168			1-aminocyclopropane-1-carboxylate oxidase 1
VIT_02s0025g01720	1.266e-94	3.152			GDA2
VIT_02s0025g03300	3.149e-49	3.131			Potassium channel tetramerisation domain-containing protein
VIT_13s0067g01070	9.878e-95	3.099			Cys-3-His zinc finger protein
VIT_17s0000g08080	8.751e-17	3.069			Armadillo/beta-catenin repeat protein / U-box domain-containing protein
VIT_18s0001g03430	1.553e-44	3.067			Flavonol synthase
VIT_00s0615g00030	4.232e-64	2.948			Mannitol dehydrogenase (ELI3-1)
VIT_03s0038g03530	1.427e-67	2.924			LYS/HIS transporter 7
VIT_19s0015g01370	7.888e-25	2.769			Molecular chaperone DnaJ
VIT_14s0060g00810	3.14e-15	2.707			Galactinol synthase
VIT_12s0034g00140	6.034e-24	2.671			UDP-glucose glucosyltransferase
VIT_01s0011g06450	4.453e-13	2.563			Deoxymugineic acid synthase
VIT_03s0063g01880	6.256e-06	-1.395			Acyl-CoA synthetase long-chain member 2
VIT_12s0059g00190	6.603e-05	-1.543			Beta-expansin (EXPB3)
VIT_10s0003g00620	0.0002416	-1.549			Lipase GDSL
VIT_15s0046g02400	7.775e-10	-1.578			Glycerol-3-phosphate acyltransferase 8
VIT_04s0008g01880	1.162e-09	-1.603	0.0001872	-1.627	Cytokinin dehydrogenase 7
VIT_18s0001g14660	0.0007186	-1.642			P-glycoprotein 13
VIT_18s0001g09980	1.265e-08	-1.667			Unknown protein
VIT_02s0025g03320	3.915e-09	-1.679			CYP86A2
VIT_05s0051g00590	1.869e-11	-1.726			Pectate lyase
VIT_18s0001g05950	1.318e-05	-1.728			Cis-zeatin O-beta-D-glucosyltransferase
VIT_06s0061g00560	9.187e-08	-1.749			Exostosin FRA8 (Fragile fiber8)
VIT_15s0046g02000	3.535e-05	-1.801			Polygalacturonase GH28
VIT_14s0108g00740	1.108e-09	-1.803			GASA4
VIT_14s0066g00010	0.0001631	-1.82			Unknown protein
VIT_13s0084g00820	8.433e-07	-1.823			Pepsin A
VIT_15s0021g00050	4.739e-08	-1.838			Eceriferum 1 (CER1 protein) Sterol desaturase
VIT_08s0007g02000	5.912e-08	-1.849			Glycerol-3-phosphate acyltransferase 8
VIT_15s0048g01750	1.884e-09	-1.863	4.13e-06	1.31	fasciclin arabinogalactan-protein (FLA8)
VIT_09s0002g00450	2.194e-08	-1.872			Subtilase
VIT_08s0007g02470	7.583e-17	-1.877			Aspartyl protease
VIT_00s0804g00020	7.15e-09	-1.878			Unknown protein
VIT_01s0026g02620	6.701e-08	-1.888			Expansin [Vitis labrusca x Vitis vinifera] EXPA15
VIT_03s0038g01830	5.739e-08	-1.909			Proline-rich protein 4
VIT_01s0026g00570	1.959e-07	-1.91			Bet v I allergen
VIT_14s0083g00080	2.917e-07	-1.912			Unknown protein
VIT_11s0016g02210	1.946e-18	-1.931			GATA transcription factor 24
VIT_02s0025g04550	3.408e-14	-1.937			Glucose-methanol-choline (GMC) oxidoreductase
VIT_02s0025g03540	2.579e-11	-1.945			Tubulin beta-6 chain
VIT_08s0007g00410	4.569e-08	-1.947			Myb domain protein 91
VIT_09s0002g03150	1.791e-07	-1.967			Lipase GDSL
VIT_16s0022g00670	4.74e-07	-1.968			Vacuolar invertase 1, GIN1
VIT_12s0028g00040	5.251e-13	-1.975			Unknown protein
VIT_05s0020g03380	8.304e-12	-1.979			WNK1 (with no lysine (K) 1)
VIT_17s0000g02700	0.001067	-2.016			Alpha-dioxygenase 2
VIT_17s0000g08480	5.508e-08	-2.021			ATMYB66/WER/WER1 (WEREWOLF 1)
VIT_04s0008g01220	1.01e-07	-2.028			RKL1 (Receptor-like kinase 1)
VIT_06s0004g00440	9.426e-20	-2.044			No hit
VIT_13s0074g00390	2.445e-07	-2.065			CYP77A2
VIT_04s0008g05640	1.154e-11	-2.069			Protease inhibitor/seed storage/lipid transfer protein (LTP)
VIT_18s0001g07340	0.0002028	-2.142			Aspartic proteinase nepenthesin-1 precursor
VIT_11s0016g05840	0.0008023	-2.152			Protease inhibitor/seed storage/lipid transfer protein (LTP)
VIT_09s0002g05700	0.0006518	-2.183			Phototropic-responsive NPH3
VIT_06s0004g04000	1.328e-05	-2.195			Beta-ketoacyl-CoA synthase
VIT_15s0046g02030	3.631e-14	-2.202			Protein kinase
VIT_05s0077g01670	4.973e-09	-2.21			Major cherry allergen Pru av 1.0202
VIT_12s0028g02240	4.444e-09	-2.227			Thioredoxin TTL3 (Tetratricopetide-repeat thioredoxin-like 3)
VIT_15s0048g02510	9.495e-07	-2.242			Basic helix-loop-helix (bHLH) family
VIT_11s0016g05830	0.0003311	-2.245			No hit
VIT_17s0000g09400	2.383e-09	-2.248			Unknown protein
VIT_15s0021g01280	1.87e-08	-2.256			Cyclin-U4-1 (CycU4
VIT_13s0019g04390	5.323e-31	-2.259			GATA transcription factor 10
VIT_03s0091g01080	5.61e-05	-2.286			1-aminocyclopropane-1-carboxylate oxidase
VIT_14s0128g00210	6.755e-05	-2.334			Xyloglucanase inhibitor
VIT_08s0007g06870	7.015e-16	-2.35			Zinc finger protein 8
VIT_07s0005g01290	3.981e-14	-2.383			DnaJ homolog, subfamily C, member 7
VIT_10s0003g01050	1.09e-07	-2.394			CHUP1 (chloroplast unusual positioning 1)
VIT_11s0052g00630	4.076e-07	-2.407			Metallothionein
VIT_11s0016g02920	6.424e-16	-2.411			Unknown protein
VIT_14s0068g02010	2.373e-05	-2.431			IMP dehydrogenase/GMP reductase
VIT_18s0001g08320	6.712e-25	-2.485			IMP dehydrogenase/GMP reductase
VIT_08s0007g07330	1.225e-06	-2.495			No hit
VIT_10s0116g00520	7.403e-09	-2.508			Xyloglucan endotransglucosylase/hydrolase 8
VIT_08s0058g00470	5.44e-09	-2.54			Abscisic acid receptor PYL4 RCAR10
VIT_19s0014g01470	1.985e-17	-2.58			Thioredoxin TTL1 (Tetratricopetide-repeat thioredoxin-like 1)
VIT_12s0134g00160	6.385e-18	-2.587			Xyloglucan endotransglycosylase/hydrolase 16
VIT_06s0061g00730	3.509e-33	-2.608			Aquaporin GAMMA-TIP3/TIP1
VIT_12s0059g01830	2.439e-08	-2.625			Unknown
VIT_06s0009g03350	2.901e-11	-2.701			Phosphatidylglycerol specific phospholipase C
VIT_11s0016g02180	1.538e-14	-2.718			Amine oxidase
VIT_11s0016g00590	5.193e-07	-2.752			Invertase/pectin methylesterase inhibitor
VIT_10s0071g00250	5.896e-12	-2.859			Strictosidine synthase
VIT_03s0091g01090	4.463e-10	-2.883			Unknown
VIT_03s0038g03860	6.659e-46	-2.907			Phosphate-induced protein 1
VIT_05s0062g00250	8.591e-16	-2.912			Xyloglucan endotransglucosylase/hydrolase 15
VIT_19s0015g01120	2.191e-20	-2.921			Clavata-like kinase
VIT_01s0010g00020	2.718e-39	-2.933			DNA-3-methyladenine glycosidase I
VIT_04s0079g00220	4.527e-10	-3.009			Steroid sulfotransferase
VIT_18s0001g06690	2.069e-14	-3.379			Gibberellin 20 oxidase 2
VIT_07s0129g00340	5.85e-15	-3.408	5.14e-05	0.691	Shoot gravitropism 7
VIT_18s0001g05840	1.896e-05	-3.474			RNA recognition motif (RRM)-containing protein
VIT_02s0087g00380	4.486e-09	-3.53			No hit
VIT_12s0028g02590	5.488e-06	-3.676			BZIP transcription factor
VIT_18s0001g13200	4.749e-09	-3.689	0.006787	-0.9026	Cytokinin dehydrogenase 5 precursor
VIT_14s0068g00510	6.593e-09	-3.878			Unknown
VIT_19s0014g01780	0.0001465	-4.734			BZIP transcription factor
VIT_16s0050g01770	2.502e-07	7.001			Unknown
VIT_18s0001g01960	1.588e-07	6.102			RKF3 (receptor-like kinase IN in flowers 3)
VIT_18s0122g00180	7.96e-07	5.812			Calmodulin CML37
VIT_09s0002g05370	8.189e-05	5.359			ABC transporter g family pleiotropic drug resistance 12 PDR12
VIT_01s0010g02450	1.522e-06	4.718			B12D
VIT_15s0048g01200	8.293e-09	4.664			Subtilisin serine endopeptidase (XSP1)
VIT_08s0007g02100	6.456e-06	4.615			Alpha-1,4-glycosyltransferase
VIT_01s0026g00910	2.131e-05	4.468			Unknown
VIT_12s0134g00480	1.69e-07	4.314			Myb domain protein 14
VIT_10s0116g00710	1.182e-05	4.274			Tryptophan synthase, beta subunit
VIT_16s0050g01400	1.781e-05	4.139			C2 domain-containing protein
VIT_12s0055g01020	2.413e-09	4.123			Peroxidase
VIT_14s0030g01890	6.651e-09	4.117	2.03e-06	-1.357	Unknown
VIT_10s0003g05430	2.265e-08	3.987			Reticuline oxidase precursor
VIT_11s0016g01530	4.924e-05	3.935			Ankyrin repeat family protein
VIT_00s0748g00020	3.283e-05	3.876			Receptor kinase RK20-1
VIT_13s0156g00550	3.103e-07	3.813			S-receptor kinase
VIT_07s0031g01120	0.0003872	3.7			Ascorbate oxidase
VIT_03s0132g00450	2.965e-06	3.658			Cold-induced wall associated kinase
VIT_15s0045g00680	3.53e-05	3.545			R protein PRF disease resistance protein
VIT_06s0009g03540	0.0004602	3.479			No hit
VIT_04s0069g01010	6.745e-06	3.454			Harpin-induced protein
VIT_16s0100g01000	1.555e-07	3.448			Stilbene synthase 4
VIT_14s0081g00020	7.584e-09	3.441	0.00385	-1.744	Pathogenesis-related protein-4 (Chitinase )
VIT_03s0017g01450	9.525e-06	3.406			No hit
VIT_16s0100g00860	6.32e-08	3.401			Chalcone synthase
VIT_11s0016g04490	3.324e-07	3.395			IAA16
VIT_18s0001g06180	7.412e-07	3.39			Phosphate-induced protein 1
VIT_03s0017g01410	6.894e-06	3.342			No hit
VIT_19s0090g00600	0.0001922	3.312			No hit
VIT_05s0077g01690	7.073e-07	3.31			Pathogenesis protein 10 [Vitis vinifera]
VIT_07s0151g01070	1.651e-07	3.268			Copalyl diphosphate synthase
VIT_18s0001g09800	2.967e-05	3.251			S-receptor kinase
VIT_00s0361g00060	7.231e-05	3.223			(E,E)-alpha-farnesene synthase
VIT_01s0011g00990	7.576e-07	3.158			RPM1 (resistance to p. syringae pv maculicola 1)
VIT_14s0066g02350	6.036e-08	3.145			Galactinol synthase
VIT_01s0010g00760	9.125e-07	3.118			Unknown
VIT_16s0098g00030	2.883e-09	3.114			Receptor kinase LRK10
VIT_18s0122g01480	2.745e-06	3.114			CYP87A2
VIT_18s0001g00030	1.327e-07	3.1			CYP87A2
VIT_04s0069g00970	3.588e-05	3.098			WRKY DNA-binding protein 51
VIT_07s0031g01010	9.043e-07	3.069			L-ascorbate oxidase
VIT_03s0132g00350	0.0002825	3.034			Wall-associated receptor kinase-like 10
VIT_14s0081g00190	4.682e-07	3.029			No hit
VIT_15s0024g00410	2.827e-05	3.027			Lectin
VIT_18s0001g12900	0.0001631	2.984			S-adenosyl-L-methionine:salicylic acid carboxyl methyltransferase
VIT_08s0032g01220	2.094e-06	2.937			Calcium dependent protein kinase 1
VIT_12s0059g02630	6.238e-05	2.931			Ankyrin repeat protein family
VIT_19s0014g04190	7.514e-08	2.93			ARK3 (Arabidopsis Receptor Kinase 3)
VIT_09s0002g05610	0.0003142	2.927			Unknown
VIT_06s0004g03350	0.001272	2.907	2.08e-14	-2.662	Lateral organ boundaries protein 1
VIT_16s0050g01910	7.435e-09	2.906			Unknown
VIT_17s0000g08150	3.28e-10	2.904			Basic helix-loop-helix (bHLH) family
VIT_11s0016g04260	0.0003281	2.891			Hydrolase, alpha/beta fold
VIT_03s0063g01790	0.000699	2.885			Transducin protein
VIT_16s0039g01100	0.0003677	2.856			Phenylalanin ammonia-lyase [Vitis vinifera]
VIT_12s0028g03550	2.234e-06	2.793			Basic helix-loop-helix (bHLH) family
VIT_06s0004g01000	8.43e-08	2.786			Dirigent protein
VIT_15s0045g00880	2.286e-07	2.769			R protein PRF disease resistance protein
VIT_16s0039g02500	0.0002136	2.751			Shikimate kinase
VIT_12s0028g01650	5.519e-10	2.746			S-receptor kinase
VIT_02s0012g00400	0.000423	2.725			1-aminocyclopropane-1-carboxylate oxidase
VIT_08s0007g02940	4.564e-06	2.717			NAC domain containing protein 90
VIT_03s0091g00810	9.816e-05	2.697			Beta-1,4-xylosidase
VIT_13s0019g02660	0.0005364	2.692			Unknown protein
VIT_08s0040g00920	5.563e-09	2.677			Glutathione S-transferase 25 GSTU7
VIT_15s0048g01960	6.862e-05	2.656			CYP87A3
VIT_12s0055g01010	1.713e-08	2.628			Peroxidase
VIT_03s0017g01460	0.0001341	2.626			No hit
VIT_07s0031g01130	2.781e-06	2.597			Ascorbate oxidase
VIT_14s0108g00890	2.26e-12	2.595			Beta-1,3-galactosyltransferase
VIT_01s0127g00070	0.0006788	2.587			Nitrate transporter2.5
VIT_18s0001g08820	7.339e-05	2.583			Unknown protein
VIT_14s0066g02070	0.0008378	2.551			AAA-type ATPase
VIT_16s0050g02210	1.833e-13	2.548			Chitinase III [Vitis vinifera]
VIT_15s0021g01260	0.001314	2.542			Unknown
VIT_07s0031g00880	6.733e-08	2.521	0.008459	0.6968	Nodulation protein
VIT_16s0050g00430	0.0006914	2.511			Photoassimilate-responsive protein PAR-1a
VIT_19s0093g00350	5.671e-07	2.468			Glutathione S-transferase 25 GSTU25
VIT_08s0058g00150	2.368e-05	2.443			Ammonium transporter 2
VIT_05s0102g00190	0.0006677	2.439			No hit
VIT_07s0005g00870	0.0005513	2.437			Erg-1
VIT_02s0025g04280	1.055e-08	2.405			Osmotin
VIT_04s0069g00860	3.81e-06	2.405			Sarcosine oxidase
VIT_12s0059g01580	1.816e-05	2.4			Unknown
VIT_00s0388g00050	7.552e-06	2.396			Receptor kinase homolog LRK14
VIT_04s0008g03840	9.164e-08	2.392			Ankyrin repeat
VIT_17s0000g05360	2.245e-13	2.387			Germin
VIT_01s0011g05930	6.548e-05	2.387			S-adenosyl-L-methionine:carboxyl methyltransferase
VIT_14s0066g01970	1.189e-08	2.377			Metalloendoproteinase 1 precursor
VIT_00s0187g00010	1.087e-07	2.361			No hit
VIT_04s0044g00730	1.111e-11	2.343			S-receptor kinase
VIT_07s0031g01040	4.648e-05	2.323			L-ascorbate oxidase
VIT_12s0059g01080	1.103e-05	2.318			Acid phosphatase/vanadium-dependent haloperoxidase
VIT_19s0014g04080	3.335e-07	2.317			Serine/threonine-protein kinase receptor ARK3
VIT_05s0094g00220	9.846e-10	2.308			Chitinase class IV
VIT_05s0020g03270	1.683e-05	2.297			S-receptor kinase
VIT_05s0020g03140	4.649e-12	2.293			Sugar transporter 13
VIT_11s0016g01520	2.609e-06	2.269			Phenylalanine ammonia-lyase
VIT_04s0044g00720	1.145e-06	2.261			S-receptor kinase
VIT_00s0340g00050	0.000179	2.261			Endo-1,4-beta-glucanase korrigan (KOR)
VIT_14s0060g02300	1.998e-05	2.26			Hypoxia-responsive
VIT_16s0050g02230	1.225e-10	2.257			Chitinase [Vitis vinifera]
VIT_18s0001g06850	0.0006976	2.254			Peroxidase GvPx2b class III
VIT_00s0294g00100	7.473e-05	2.237			Brassinosteroid insensitive 1-associated receptor kinase 1
VIT_05s0049g01890	0.0009748	2.235	0.0002597	-2.255	Unknown
VIT_05s0094g00350	0.001095	2.235			Chitinase class IV
VIT_07s0031g01710	6.951e-10	2.232			WRKY DNA-binding protein 51
VIT_18s0001g08760	0.0001833	2.229	0.0001242	-1.5	No hit
VIT_00s0187g00020	2.978e-05	2.229			No hit
VIT_08s0007g03260	0.0008828	2.228			Unknown protein
VIT_02s0025g04300	2.285e-09	2.217			Thaumatin
VIT_00s0398g00060	0.0009934	2.207			Protein kinase
VIT_19s0015g02590	7.967e-07	2.189			Glutathione S-transferase 25 GSTU25
VIT_08s0105g00420	0.0001088	2.187			Unknown
VIT_05s0049g00930	1.863e-07	2.185			Inorganic phosphate transporter 1-4
VIT_18s0001g08420	4.995e-07	2.184			Unknown
VIT_08s0007g08520	2.481e-06	2.184			Unknown protein
VIT_19s0015g02700	1.732e-11	2.174			Glutathione S-transferase 25 GSTU25
VIT_08s0007g01560	1.069e-07	2.168			Photoassimilate-responsive protein
VIT_18s0001g02770	1.999e-07	2.163			Alpha-L-fucosidase 2 precursor
VIT_05s0020g03210	0.0007003	2.161			S-receptor kinase
VIT_17s0000g02050	1.528e-06	2.159			Nudix hydrolase 17
VIT_06s0004g02830	0.0001853	2.139			Unknown protein
VIT_04s0044g00750	2.015e-07	2.13			S-receptor kinase
VIT_02s0025g04310	1.942e-11	2.108	6.36e-20	1.65	Thaumatin
VIT_18s0001g08360	2.142e-05	2.103			Serine esterase (DUF676), putative
VIT_17s0000g07420	4.931e-09	2.081			EDS1 (Enhanced disease susceptibility 1)
VIT_19s0085g00850	2.5e-12	2.075			LEM3 (ligand-effect modulator 3)
VIT_19s0140g00230	2.521e-05	2.071			No hit
VIT_16s0100g01010	0.0007361	2.069			Stilbene synthase
VIT_11s0052g01460	0.001029	2.056			Receptor kinase TRKe
VIT_00s0454g00010	3.377e-05	2.036			Subtilase
VIT_19s0090g01530	8.194e-05	2.033			Pirin
VIT_05s0102g00200	1.446e-05	2.019	8.78e-06	-0.8135	Unknown protein
VIT_07s0005g04890	2.918e-06	2.014			Glutathione S-transferase 25 GSTU7
VIT_10s0003g00580	1.611e-07	2.013			ERF/AP2 transcription factor sub B-3 (ATERF-2)
VIT_08s0007g07440	0.0001591	1.998			PUMILIO 12 (APUM12)
VIT_05s0124g00610	4.491e-05	1.997			Ankyrin repeat protein family
VIT_10s0092g00570	3.396e-05	1.992			Leucine-rich repeat family
VIT_12s0057g00950	1.325e-10	1.986			No hit
VIT_18s0089g00700	4.312e-05	1.984			CYP714A1
VIT_13s0158g00320	1.402e-05	1.958			FAD linked oxidase, N-terminal
VIT_16s0022g01720	3.339e-05	1.952			Receptor kinase homolog LRK10
VIT_17s0000g04880	0.000157	1.947			Dirigent protein
VIT_14s0066g01570	2.187e-08	1.928			Unknown protein
VIT_14s0171g00400	6.211e-11	1.914			Lysine histidine transporter 1
VIT_18s0001g12450	0.0001908	1.909			No hit
VIT_01s0011g05670	0.0004109	1.906			Nudix hydrolase 18
VIT_12s0028g00860	6.656e-07	1.905			NAC domain-containing protein 42
VIT_18s0001g15640	1.339e-11	1.894			Pathogenesis-related
VIT_18s0001g02020	1.82e-08	1.851			Amino acid permease 3
VIT_02s0025g01320	8.518e-14	1.84			No hit
VIT_03s0091g00160	2.054e-07	1.829			NtPRp27 secretory protein
VIT_06s0004g03330	0.001354	1.825			Lateral organ boundaries protein 11
VIT_03s0017g01550	6.592e-05	1.823			CRK10 (cysteine-rich RLK10)
VIT_07s0104g01260	6.829e-06	1.82			flavin-containing monooxygenase
VIT_05s0049g00310	1.833e-06	1.814			E8 protein
VIT_02s0012g02220	9.765e-05	1.798			Xyloglucan endotransglucosylase/hydrolase 30
VIT_07s0031g03090	4.834e-12	1.797			Avr9 elicitor response protein
VIT_16s0148g00280	6.079e-05	1.79			Receptor kinase homolog LRK10
VIT_18s0001g15650	1.328e-07	1.784			Pathogenesis related protein
VIT_03s0038g03410	6.076e-09	1.769			NAC domain containing protein 36
VIT_12s0134g00490	0.001115	1.758			Myb domain protein 14
VIT_12s0028g02530	0.0005275	1.756			Zinc finger (C3HC4-type ring finger)
VIT_08s0058g00980	3.876e-05	1.753			Cationic peroxidase
VIT_01s0011g01050	3.741e-14	1.746			Vacuolar sorting receptor 6
VIT_17s0000g02950	4.648e-08	1.746			Glutathione S-transferase 25 GSTU7
VIT_00s2485g00010	8.864e-05	1.746			CRK10 (cysteine-rich RLK10)
VIT_08s0007g05720	0.0002914	1.737			No hit
VIT_14s0006g02910	2.067e-10	1.736			Unknown protein
VIT_01s0026g00880	2.004e-08	1.735			Transducin protein
VIT_03s0063g00060	6.872e-08	1.732	0.007787	-1.171	IMP dehydrogenase
VIT_03s0088g00750	0.0001371	1.732			Pathogenesis related protein 1 precursor [Vitis vinifera]
VIT_16s0039g01310	1.26e-06	1.73			Receptor serine/threonine kinase PR5K
VIT_04s0044g00640	1.539e-06	1.729			S-receptor kinase
VIT_19s0014g04490	0.000557	1.724			S-locus protein kinase
VIT_05s0077g02350	0.001104	1.721			No hit
VIT_00s0294g00090	0.0006813	1.707			Ser/Thr receptor-like kinase1
VIT_07s0005g02420	0.0001221	1.706			Haloacid dehalogenase hydrolase
VIT_00s0225g00050	1.769e-06	1.703			MATE efflux family protein
VIT_13s0019g01490	7.055e-06	1.702	2.99e-08	1.323	C2 domain-containing protein
VIT_09s0002g08420	9.799e-07	1.663			Unknown
VIT_16s0050g01430	7.191e-07	1.64			Ornithine cyclodeaminase
VIT_00s0225g00120	3.434e-05	1.64			Unknown protein
VIT_08s0007g02370	7.954e-06	1.628			Unknown
VIT_18s0001g06610	1.902e-07	1.625			Plastid-targeted protein 2
VIT_02s0025g04200	1.819e-07	1.624			Unknown
VIT_18s0001g15220	1.383e-06	1.622			Unknown protein
VIT_03s0132g00070	7.884e-06	1.614			ATHVA22A (Arabidopsis thaliana HVA22 homologue A)
VIT_01s0026g02310	9.93e-10	1.609	0.0007842	1.377	SUR2
VIT_12s0028g03310	4.991e-07	1.605			Protein phosphatase 2C
VIT_17s0000g09710	3.311e-08	1.599			Leucine-rich repeat transmembrane protein kinase
VIT_17s0000g07370	0.0001038	1.597			EDS1 (Enhanced disease susceptibility 1)
VIT_15s0021g02470	0.0001055	1.597			Epoxide hydrolase-like protein
VIT_14s0068g01270	3.697e-06	1.562	1.23e-46	-2.741	No hit
VIT_14s0108g00340	0.001216	1.561			Leucine Rich Repeat receptor-like kinase
VIT_11s0016g01440	4.096e-12	1.525			VPS2.1 SNF7
VIT_18s0001g14500	4.301e-10	1.519			SHD (shepherd)
VIT_19s0093g00310	1.38e-10	1.511			Glutathione S-transferase 8 GSTU19
VIT_00s0366g00020	1.728e-05	1.511			CRK10 (cysteine-rich RLK10)
VIT_16s0050g01780	4.662e-06	1.504			Unknown protein
VIT_02s0025g05120	1.655e-07	1.502			ACT domain-containing protein (ACR8)
VIT_14s0006g01250	8.811e-06	1.499			GTPase activating protein
VIT_04s0044g01740	7.788e-05	1.491			3-hydroxy-3-methylglutaryl-coenzyme A reductase 3
VIT_17s0000g02360	0.0003366	1.491			Receptor protein kinase
VIT_02s0025g01640	0.0001503	1.489			Calcineurin B 4-1
VIT_12s0055g01280	5.478e-05	1.486			Brassinosteroid insensitive 1-associated receptor kinase 1
VIT_00s0194g00110	6.497e-07	1.475			4-nitrophenylphosphatase
VIT_03s0038g01650	0.0002845	1.462			ABA-responsive protein (HVA22a)
VIT_00s0642g00010	1.937e-06	1.453			E3 ubiquitin-protein ligase CHIP
VIT_05s0049g00940	2.958e-13	1.447			Inorganic phosphate transporter 1-4
VIT_00s0757g00010	0.0001415	1.442			E3 ubiquitin-protein ligase CHIP
VIT_14s0036g01020	6.593e-11	1.433			Polyubiquitin (UBQ4)
VIT_06s0004g00590	2.337e-06	1.433			Lysine decarboxylase
VIT_02s0025g01430	0.0005001	1.424	1.69e-08	1.505	Zinc finger (C3HC4-type ring finger) family protein ATL1E
VIT_15s0046g02110	1.218e-05	1.418			Late embryogenesis abundant protein Lea14-A
VIT_19s0014g02770	2.453e-08	1.414			Unknown protein
VIT_15s0046g00470	4.92e-05	1.414			Dynamin-like protein 2b
VIT_00s1665g00010	6.484e-09	1.413			Bax inhibitor
VIT_18s0001g04910	7.137e-08	1.411			Sulfate transporter 1.3
VIT_16s0050g01990	4.605e-07	1.41			Unknown
VIT_14s0068g01490	6.042e-06	1.405			NAC domain-containing protein 83
VIT_19s0014g04510	0.0009753	1.4			S-locus protein kinase
VIT_13s0067g03490	0.0002508	1.395			ARR9 typeA
VIT_01s0011g03660	0.00011	1.388			IMP dehydrogenase/GMP reductase
VIT_05s0020g01400	2.104e-07	1.383			SRC2/SRC2 (soybean gene regulated BY cold-2)
VIT_03s0038g00230	7.225e-07	1.38	0.0004525	-1.202	Purple acid phosphatase 2 PAP2
VIT_18s0001g03520	1.541e-06	1.376			Camphor resistance CrcB
VIT_13s0067g01270	1.001e-06	1.372			Avr9/Cf-9 rapidly elicited protein 284
VIT_03s0038g03220	1.749e-05	1.371			Chitin elicitor-binding CEBIP LysM domain-containing
VIT_08s0040g01580	1.141e-05	1.369			Protein kinase APK1A, chloroplast precursor
VIT_18s0001g12620	0.0007614	1.368			U-box domain-containing protein
VIT_04s0008g03930	2.106e-09	1.367			RD22
VIT_09s0002g00890	0.0007015	1.354			Jasmonate ZIM-domain protein 1
VIT_14s0068g00130	3.953e-08	1.348			feronia receptor-like kinase
VIT_07s0005g03720	2.818e-07	1.331			VPS2.3 SNF7
VIT_01s0026g01430	4.131e-07	1.327			Unknown protein
VIT_09s0002g02990	0.001062	1.327			FRK1 (FLG22-induced receptor-like kinase 1)
VIT_00s0131g00010	0.0007091	1.318			Annexin ANN3
VIT_10s0116g00430	0.0007128	1.317			Unknown protein
VIT_08s0007g06550	3.765e-06	1.315			Cation efflux family
VIT_18s0157g00190	1.345e-05	1.315			Choline kinase
VIT_04s0023g00830	2.593e-06	1.312			Calreticulin 3 (CRT3)
VIT_08s0007g04790	0.0005154	1.304			Zinc finger (C3HC4-type ring finger)
VIT_00s0283g00030	1.577e-09	1.303			Calnexin 1 (CNX1)
VIT_18s0001g06310	0.0002836	1.289			SnRK2-8
VIT_08s0007g01510	3.148e-07	1.287	0.001663	-1.342	Phosphatidic acid phosphatase / PAP2
VIT_13s0064g01300	0.0009836	1.287			RAB GTPase SMG1
VIT_05s0049g00010	4.264e-07	1.282			Cellulose synthase CSLG2
VIT_01s0010g02440	5.243e-08	1.28			ABC transporter C member 9
VIT_01s0011g04210	1.878e-05	1.278			Amino acid permease
VIT_00s1328g00020	4.502e-06	1.27			Phytosulfokines PSK4
VIT_18s0001g07090	6.877e-05	1.263			Unknown protein
VIT_01s0127g00160	0.0004295	1.262			Cysteine-rich receptor-like protein kinase 2
VIT_01s0011g00690	2.675e-09	1.261			UDP-glucose 6-dehydrogenase
VIT_11s0016g02520	5.282e-07	1.26			Unknown protein
VIT_04s0008g02520	0.0003019	1.254			ATP binding protein
VIT_19s0014g04470	0.0002027	1.249	1.27e-15	-2.072	S-locus protein kinase
VIT_01s0010g01180	0.0001806	1.248			Unknown protein
VIT_08s0007g01690	6.231e-05	1.241			Phosphate translocator protein2, Plastidic
VIT_03s0091g00520	0.0005484	1.239			Prolyl 4-hydroxylase
VIT_03s0091g00470	3.996e-05	1.236			Protein phosphatase 2C
VIT_13s0074g00580	2.52e-08	1.235			Unknown protein
VIT_09s0002g02750	6.292e-05	1.234			SNF7.1
VIT_01s0011g06080	1.818e-06	1.228			Lectin protein kinase family
VIT_08s0058g00750	5.083e-06	1.228			Binding
VIT_16s0050g00930	0.0001025	1.224			AnthoMATE1, anthocyanin permease AM1
VIT_11s0016g04650	3.961e-06	1.222			Drug/metabolite transporter DMT family transporter
VIT_07s0005g01220	1.433e-09	1.22	0.0004772	-1.443	DnaJ homolog, subfamily B, member 11
VIT_14s0066g01830	6.58e-06	1.219			SAG101 (senescence-associated gene 101)
VIT_12s0059g00250	1.717e-05	1.206			Polyol transporter 5
VIT_17s0000g07350	0.0001889	1.205			Exocyst subunit EXO70 E2
VIT_05s0094g00500	5.24e-06	1.2			C2 domain-containing protein
VIT_01s0011g03740	1.035e-08	1.18			Glutaminyl-tRNA synthetase
VIT_01s0026g01890	1.145e-07	1.178			UDP-galactose transporter 3
VIT_01s0011g06500	0.0005162	1.177			NADPH-dependent codeinone reductase
VIT_18s0122g00500	5.124e-05	1.169	0.003531	1.802	BZIP transcription factor BZIP60
VIT_02s0025g04130	0.001142	1.169			Rhomboid ATRBL2
VIT_19s0014g00500	8.376e-05	1.158			Receptor kinase 2
VIT_04s0008g01060	0.0001449	1.156			Substrate carrier, Mitochondrial
VIT_14s0066g01080	2.519e-05	1.154			ADP-ribosylation factor A1B
VIT_08s0007g04470	3.898e-07	1.151			Vacuolar protein sorting 37C
VIT_02s0025g03010	0.00014	1.151			Copper chaperone (CCH)
VIT_04s0008g02390	2.357e-06	1.148			Zinc finger (C3HC4-type ring finger)
VIT_00s0153g00050	5.74e-05	1.148			Glutathione S-transferase 8 GSTU8
VIT_17s0000g05850	7.733e-05	1.141			ATATH1 (ABC2 homolog1)
VIT_15s0021g00320	0.0005212	1.132			No hit
VIT_17s0000g02480	2.328e-06	1.126			Calcium-binding protein
VIT_19s0014g02650	0.0002292	1.122			Glycosyl transferase family 14 protein
VIT_00s0160g00130	0.0002533	1.119			No hit
VIT_09s0002g01750	0.0004029	1.115			Unknown protein
VIT_02s0012g01320	1.447e-05	1.112			MYC jasmonic acid 3
VIT_01s0182g00030	0.0009289	1.11			Emp24/gp25L/p24 family protein
VIT_01s0011g02470	0.001211	1.099			Calcium-binding protein CML
VIT_07s0104g00200	0.0004634	1.098			Phenazine biosynthesis PhzC/PhzF
VIT_14s0006g01400	0.001027	1.098			Calmodulin
VIT_06s0004g01390	0.0002828	1.096	0.005137	-2.956	S-receptor kinase
VIT_13s0084g00830	8.466e-05	1.094			Unknown protein
VIT_00s0780g00030	0.0005158	1.094			No hit
VIT_07s0005g00980	0.001088	1.094			Dehydration-induced 19
VIT_03s0038g00250	0.0006393	1.092			Purple acid phosphatase 10 ATPAP10/PAP10
VIT_03s0091g00560	4.661e-05	1.087			Leucine-rich repeat protein kinase
VIT_17s0000g05030	1.082e-06	1.085			Alpha-1,4-glucan-protein synthase 1
VIT_04s0008g05820	1.113e-05	1.077			Stromal cell-derived factor 2 protein precursor (SDF2 protein)
VIT_13s0064g00580	8.33e-05	1.077			FK506-binding protein 4/5 TWD1 (twisted dwarf 1)
VIT_18s0122g01140	0.0002725	1.074			Wuschel-related homeobox 13
VIT_01s0010g03750	0.0009159	1.066			Unknown protein
VIT_07s0031g01480	6.635e-05	1.061			ATP/GTP binding protein
VIT_06s0004g01790	0.001074	1.053			Zf A20 and AN1 domain-containing stress-associated protein 5
VIT_16s0039g02290	1.184e-05	1.052			Unknown
VIT_14s0108g00970	0.0004861	1.044			Pentatricopeptide (PPR) repeat
VIT_13s0067g01890	0.000129	1.038			Glycosyl hydrolase family 85
VIT_06s0004g01810	0.0005184	1.036			MSF1
VIT_13s0019g01440	0.0001069	1.032			No hit
VIT_02s0025g03600	8.318e-05	1.01			Phospholipid hydroperoxide glutathione peroxidase
VIT_18s0001g07780	0.0003697	0.9876	0.0007069	-2.753	ABA-responsive protein (HVA22a)
VIT_03s0091g00310	0.0006427	0.987	0.003541	0.8127	Indole-3-acetic acid-amido synthetase GH3.8
VIT_00s0262g00010	0.0001963	0.9866			Receptor kinase RK20-1
VIT_08s0056g00570	8.392e-05	0.9862			Serine/threonine protein kinase activity
VIT_03s0038g04500	0.0001334	0.9848			Bifunctional dihydrofolate reductase-thymidylate synthase 1
VIT_15s0046g01930	4.133e-05	0.9732			fringe protein
VIT_11s0016g01770	4.015e-05	0.9575			MKK2
VIT_17s0000g05680	3.295e-05	0.9342			Band 7 family
VIT_16s0050g01510	3.625e-05	0.9034			SGT1-2
VIT_00s2085g00010	0.001309	0.8964			Leucine-rich repeat family protein
VIT_03s0017g00980	0.0002593	0.8891			UDP-arabinose 4-epimerase 3
VIT_17s0000g03880	0.0002317	0.8566			Aspartyl protease
VIT_10s0003g01960	0.001213	0.8416			RKF1 (receptor-like kinase in flowers 1)
VIT_12s0028g02000	0.0002401	0.8257			Triacylglycerol lipase
VIT_01s0127g00740	0.0006051	-0.5234			Quinone oxidoreductase, chloroplast precursor
VIT_08s0007g01570	0.0007744	-0.5367			fructose 1,6-bisphosphatase
VIT_19s0085g00380	0.0005525	-0.5406	0.001337	0.5353	Phosphoglycerate kinase
VIT_00s0616g00020	0.0003932	-0.5471			Ribosomal protein L19
VIT_08s0007g02030	0.0001991	-0.5569			AUX1 protein
VIT_13s0064g00670	0.0008925	-0.5573			No hit
VIT_06s0004g00410	0.0005728	-0.5632			Carboxyl-terminal peptidase
VIT_10s0003g04350	0.0002437	-0.5781			Photosystem I subunit X (PSAK)
VIT_04s0023g00080	0.0004903	-0.5833			CYP97B
VIT_06s0004g02630	0.0007031	-0.5895			Zinc finger (C3HC4-type ring finger)
VIT_17s0000g00900	0.0004035	-0.5946			Glutamate 1-semialdehyde aminotransferase
VIT_02s0025g03390	0.0005422	-0.5959			Aquaporin TMP-C
VIT_12s0059g01670	0.001167	-0.6002			Nuclear ribonuclease Z
VIT_01s0010g03620	0.000967	-0.6007			LHCA2 (Photosystem I light harvesting complex gene 2)
VIT_11s0016g04250	0.0006068	-0.6013			HCF101 (high-chlorophyll-fluorescence 101)
VIT_19s0014g00400	0.0005216	-0.6039			Ribosomal protein L13
VIT_10s0092g00050	0.0005447	-0.6147			Ribosomal protein L17
VIT_16s0039g01650	0.0003674	-0.6189	0.0003622	0.7074	Transporter-related
VIT_01s0244g00030	0.0002371	-0.6213			ACP4 (Acyl carrier protein 4)
VIT_11s0016g03700	0.001169	-0.6223			Pentatricopeptide (PPR) repeat-containing protein
VIT_06s0004g01770	0.001396	-0.6272			Acetyl-CoA carboxylase, biotin carboxylase
VIT_02s0012g01660	0.001327	-0.6303			ATPase PGP2 (P-glycoprotein 2)
VIT_01s0011g03590	0.0003539	-0.6314			Ribosomal protein L15, chloroplast (CL15) 50S
VIT_09s0018g02110	0.0006272	-0.639			Unknown protein
VIT_03s0063g01460	0.000371	-0.6391			Cytochrome b6f complex subunit (petM)
VIT_10s0003g01080	0.0009047	-0.6398			Ribosomal protein L34
VIT_06s0004g05230	0.0003096	-0.6624			Plastid transcriptionally active18
VIT_18s0001g11370	0.0001852	-0.6695			Cytochrome b6f complex subunit (petM)
VIT_10s0116g01780	0.0001108	-0.6816			Cationic peroxidase
VIT_01s0150g00250	0.001327	-0.6816			Peptide transporter PTR2-B
VIT_16s0098g01280	0.0003112	-0.6865			Rhodanese domain-containing protein
VIT_15s0024g00040	0.0007867	-0.6907			LHCA3 (Photosystem I light harvesting complex gene 3)
VIT_14s0036g01060	0.0006767	-0.6943			Unknown protein
VIT_14s0068g00680	0.0001503	-0.6976			Glyceraldehyde-3-phosphate dehydrogenase A, chloroplast precursor
VIT_05s0077g01480	0.0003973	-0.6981			ARR1 typeB
VIT_18s0001g06590	0.0003253	-0.7037			Pigment defective 322
VIT_13s0064g01430	0.0004193	-0.7039			Pigment defective 322
VIT_05s0049g01130	0.0002634	-0.7089			Aldo/keto reductase
VIT_13s0139g00360	0.001024	-0.7091			Unknown protein
VIT_19s0090g01590	0.0001319	-0.711			Import inner membrane translocase subunit Tim17/Tim22/Tim23
VIT_07s0005g03540	0.001042	-0.7115			Plastid-specific 50S ribosomal protein 6
VIT_18s0122g00960	0.0005154	-0.712			Glyceraldehyde-3-phosphate dehydrogenase B, chloroplast precursor
VIT_12s0059g02250	2.947e-05	-0.7131			Ribosomal protein L6
VIT_13s0019g04140	0.0008912	-0.7151			LHCA1
VIT_14s0006g02760	0.001143	-0.7169			Unknown protein
VIT_05s0020g04540	0.0005305	-0.7171	0.002426	0.6903	Beta-ketoacyl-CoA synthase
VIT_04s0023g03010	0.0005279	-0.7209			fructose-bisphosphate aldolase, chloroplast precursor
VIT_17s0000g07640	2.573e-05	-0.7213			Mannose-1-phosphate guanyltransferase
VIT_00s0313g00040	0.0002679	-0.723			PAS2 (PASTICCINO 2)
VIT_07s0191g00180	3.855e-06	-0.7272			Homeobox-leucine zipper protein ATHB-6
VIT_09s0002g05180	0.001013	-0.7312			No hit
VIT_17s0000g00280	0.0002965	-0.7329			Magnesium-protoporphyrin O-methyltransferase
VIT_18s0001g03660	0.0001689	-0.7358			Aspartokinase-homoserine dehydrogenase
VIT_01s0137g00210	0.0004006	-0.736			Photosystem II core complex proteins psbY, chloroplast precursor
VIT_09s0002g03140	0.000555	-0.7368			Lipase GDSL
VIT_11s0118g00800	2.364e-05	-0.7407			KNAT2 (knotted1-like homeobox gene 3)
VIT_19s0014g03660	0.000674	-0.7412			LHCII type III, chloroplast precursor
VIT_04s0008g03890	0.001245	-0.7423	0.003517	1.851	GTP binding protein EngB
VIT_13s0047g01200	0.0006387	-0.7483			Obtusifoliol 14-demethylase (CYP51)
VIT_09s0002g07530	6.146e-05	-0.7494			Tetratricopeptide helical
VIT_05s0020g01140	0.000263	-0.7519	0.003308	1.543	Ribosomal protein L18
VIT_07s0005g00730	0.0009386	-0.7522			Pectinesterase family
VIT_06s0009g00770	0.001104	-0.755	1.43e-05	-1.607	Aldehyde oxidase 1
VIT_16s0022g00890	0.0008612	-0.755			Invertase/pectin methylesterase inhibitor
VIT_02s0025g00720	1.602e-05	-0.757			Transmembrane protein FT27/PFT27
VIT_11s0016g01220	2.023e-05	-0.758			Auxin-binding protein ABP19a precursor
VIT_08s0007g02190	0.0009794	-0.76	8.74e-12	1.475	LHCB4 chlorophyll A-B binding protein CP29
VIT_13s0067g03290	0.001165	-0.76			Ribosomal protein L10
VIT_06s0004g03130	4.648e-05	-0.7608			Auxin response factor 4
VIT_03s0063g02040	4.194e-05	-0.7624			Caffeine synthase
VIT_06s0004g05180	2.14e-05	-0.7654			Ribulose bisphosphate carboxylase/oxygenase activase, chloroplast
VIT_12s0057g00690	0.0008717	-0.7686			Histidine kinase (AHK2)
VIT_19s0014g03200	0.0002063	-0.769			COP1-interacting protein 7
VIT_05s0020g00440	0.0007052	-0.769			Boron transporter-like protein 1
VIT_07s0031g02480	0.0005313	-0.7731			Beta-galactosidase
VIT_10s0116g00530	0.001328	-0.774			Thiazole biosynthetic enzyme, chloroplast (ARA6)
VIT_01s0011g04980	6.482e-05	-0.7746			Sulfate transporter 91
VIT_01s0011g05290	0.0001162	-0.7757	0.006266	-1.15	Inorganic carbon transport protein
VIT_03s0038g00380	0.0003411	-0.7766			Xylulose kinase
VIT_19s0027g00740	0.0008297	-0.778			Inhibitor of apoptosis
VIT_08s0032g00790	0.0001848	-0.7786			ABC transporter G member 4
VIT_07s0104g00540	0.0006607	-0.7786			CYCP1
VIT_03s0180g00070	2.262e-07	-0.7856			Cyclase
VIT_17s0000g07510	0.001226	-0.7866			Myb family
VIT_08s0007g03970	3.711e-05	-0.7873			Peroxiredoxin type 2
VIT_18s0001g10550	0.0004679	-0.7885			LHCA5 (Photosystem I light harvesting complex gene 5)
VIT_12s0057g00630	0.0001893	-0.791			LHCB2.1 (Photosystem II light harvesting complex gene 2.1)
VIT_00s0125g00280	0.0004297	-0.7925			Photosystem I reaction center subunit III (PSAF)
VIT_07s0104g00410	7.497e-05	-0.794			Endo-1,3
VIT_18s0001g08090	3.249e-05	-0.7983			IAA9
VIT_19s0177g00310	0.0001546	-0.7989			Tryptophan synthase beta chain 1
VIT_12s0059g00230	0.001015	-0.7996			Epoxide hydrolase 2
VIT_08s0007g01630	0.000317	-0.8031			Tubulin beta-2 chain
VIT_02s0025g03700	0.0008457	-0.8032			ATP binding protein
VIT_18s0001g00470	0.0005828	-0.8033			Monocopper oxidase SKS5 (SKU5 Similar 5)
VIT_11s0016g00470	0.0002584	-0.8038			Sucrose synthase
VIT_18s0001g03820	0.0006244	-0.8062			Phosphatidylinositol-4-phosphate 5-kinase 1
VIT_03s0038g02230	8.911e-05	-0.8089			Subtilisin-like serine protease 2
VIT_07s0151g01000	1.256e-06	-0.8098			Photosystem I reaction center subunit II (PSAD)
VIT_03s0063g00010	4.587e-06	-0.8103			LRX2 (leucine-rich repeat/extensin 2)
VIT_18s0001g13360	7.697e-06	-0.8137			Nodulin MtN21 family
VIT_05s0094g00920	3.222e-05	-0.8139			formin protein AHF1
VIT_16s0050g00080	5.618e-06	-0.8148			Remorin
VIT_13s0019g03890	0.0002691	-0.8173			Calmodulin binding protein
VIT_15s0048g01810	0.0006147	-0.8179			fructosamine kinase
VIT_18s0089g01420	0.0002762	-0.8201			Hydrolase, alpha/beta fold
VIT_05s0020g01980	0.0007464	-0.8211			Acyl carrier protein, mitochondrial 3
VIT_04s0008g06630	1.582e-05	-0.8219			Phototropic-responsive NPH3
VIT_02s0025g03220	0.0004544	-0.8231			Trihelix DNA-binding protein (GT2)
VIT_06s0004g00480	4.101e-07	-0.8238			Tubulin alpha
VIT_18s0122g00900	0.000374	-0.8248	8.63e-09	-3.266	Peptidyl-prolyl cis-trans isomerase FKBP-type
VIT_01s0113g00420	0.0007173	-0.8249			Zinc finger (DHHC type)
VIT_04s0008g01300	0.0001417	-0.8259			Glycine dehydrogenase
VIT_08s0007g06450	0.000181	-0.8285			Omega-6 fatty acid desaturase, endoplasmic reticulum (FAD2)
VIT_05s0020g01840	0.00118	-0.8295			3,8-divinyl protochlorophyllide a 8-vinyl reductase
VIT_04s0044g01410	5.852e-08	-0.8302			Photosystem I reaction center subunit N (PSAN)
VIT_05s0102g00130	8.313e-06	-0.8314			Unknown protein
VIT_14s0108g00150	8.107e-05	-0.8319			Calmodulin-binding region IQD28
VIT_03s0038g02680	0.0006761	-0.8324			Zeta-carotene desaturase
VIT_07s0151g00340	0.0002942	-0.8367	3.92e-08	1.188	Sulfate transporter 3.1 (AST12) (AtST1)
VIT_18s0001g11120	0.0002073	-0.8411			Ternary complex factor MIP1
VIT_14s0030g02180	2.128e-06	-0.8413			GDP-mannose 3,5-epimerase 1
VIT_15s0048g02980	0.0002273	-0.842			Unknown protein
VIT_02s0025g01080	4.54e-05	-0.8442			No hit
VIT_11s0037g00850	3.602e-07	-0.8454			Tetratricopeptide repeat (TPR)-containing
VIT_02s0025g00080	0.000553	-0.8465			Unknown protein
VIT_15s0046g01780	7.798e-05	-0.8532			Ribosomal protein L5
VIT_06s0004g00430	4.748e-05	-0.8546	7.95e-08	1.509	Unknown protein
VIT_16s0098g01900	1.967e-07	-0.8548			Pectinesterase family
VIT_04s0008g05860	7.172e-05	-0.8549			Unknown
VIT_11s0016g00730	0.0001016	-0.8564			LHCA6 (Photosystem I light harvesting complex gene 6)
VIT_18s0072g00670	0.0007083	-0.8604			GT2-like trihelix DNA-binding protein
VIT_11s0016g00560	0.0005027	-0.861			Peroxiredoxin bcp
VIT_11s0016g01400	1.781e-05	-0.863			PSBX (photosystem II subunit X)
VIT_15s0024g00820	0.0001245	-0.863			Stress-induced protein
VIT_12s0028g00320	0.0001233	-0.8631			LHB1B1
VIT_02s0012g00280	0.0005586	-0.864			Senescence-associated protein
VIT_03s0038g00270	0.0001452	-0.8644			Root phototropism protein 3 (Non-phototropic hypocotyl protein 3)
VIT_12s0059g00590	0.0009097	-0.8657			Allergenic protein Pt2L4
VIT_04s0008g01320	5.058e-05	-0.8684			Unknown protein
VIT_07s0129g00380	0.000129	-0.8698			Phototropic-responsive NPH3
VIT_09s0002g03930	5.188e-05	-0.872			Chaperonin GroEL
VIT_01s0146g00100	0.0001652	-0.8746			ACT domain containing protein (ACR4)
VIT_18s0122g00120	7.23e-05	-0.8786			Cellulose synthase CESA2
VIT_08s0007g07470	0.0001561	-0.8787			Galactose mutarotase
VIT_18s0001g10690	0.0005699	-0.8799			BKI1 (BRI1 kinase inhibitor 1)
VIT_07s0104g00610	0.0002115	-0.8834			Glutamine synthetase
VIT_07s0005g02220	3.29e-05	-0.8866			LHCII type I CAB-1
VIT_01s0026g01050	0.0003556	-0.8872			Myb family
VIT_08s0007g01750	0.0005046	-0.888			Acetyl co-enzyme A carboxylase carboxyltransferase alpha subunit
VIT_18s0157g00090	0.0004617	-0.8884			Alliin lyase precursor
VIT_19s0014g02390	0.001165	-0.8901			No hit
VIT_01s0182g00130	8.281e-05	-0.8919			PHO1-like protein
VIT_07s0151g00250	0.001192	-0.8933			Chlorophyllase
VIT_12s0035g02150	1.055e-06	-0.8958			ferric reduction oxidase 7 FRO7
VIT_09s0002g04010	0.0004627	-0.8971			Ferredoxin
VIT_06s0004g01680	0.0002014	-0.8998			Unknown protein
VIT_19s0014g01680	2.149e-05	-0.9005			TCP family transcription factor TCP3
VIT_17s0000g08850	0.0005826	-0.9024			SEC14 cytosolic factor
VIT_03s0091g01100	0.0009301	-0.9072			Unknown protein
VIT_05s0062g00850	5.529e-05	-0.9093			Auxin-responsive protein
VIT_08s0007g01620	0.0008381	-0.9122			Lectin
VIT_13s0019g01830	0.0008042	-0.9137			Calmodulin binding protein
VIT_17s0000g06680	0.0002924	-0.9143			Unknown protein
VIT_03s0038g04210	9.068e-06	-0.9146			Phototropin-2
VIT_05s0020g03890	0.0009881	-0.9161			Kinase interacting
VIT_08s0007g01450	8.815e-07	-0.9183			IMP dehydrogenase
VIT_14s0030g01550	8.327e-06	-0.9183			Cysteine synthase 7, cytosolic
VIT_08s0007g04890	6.915e-05	-0.9185			ACT domain-containing protein
VIT_06s0009g01320	1.852e-06	-0.9188			L-ascorbate oxidase
VIT_06s0061g01230	1.249e-05	-0.9214			Cellulose synthase CSLA02
VIT_10s0003g02900	0.0003745	-0.9221			LHCII type I CAB-1
VIT_03s0180g00090	0.0008844	-0.9224			Receptor kinase
VIT_11s0016g00690	3.593e-06	-0.9226			Senescence-associated protein
VIT_03s0038g03620	5.188e-05	-0.9248			Rho guanyl-nucleotide exchange factor ROPGEF1
VIT_03s0063g02250	0.0003634	-0.9254			Polyol transporter 5
VIT_17s0000g06350	0.0004105	-0.9262			LHCA4 (Photosystem I light harvesting complex gene 4)
VIT_18s0001g03610	0.00136	-0.9262			Auxin-independent growth promoter
VIT_10s0003g04670	0.0004519	-0.9265	0.001204	0.5779	Homeobox-leucine zipper transcription factor PHABULOSA
VIT_08s0058g00640	0.0004302	-0.9296			Patellin-5
VIT_12s0142g00220	0.001306	-0.931			Haloacid dehalogenase hydrolase
VIT_01s0011g05260	4.288e-05	-0.9312			DELLA protein GAI1
VIT_04s0008g01210	4.412e-05	-0.9312			Delta-8 sphingolipid desaturase
VIT_04s0008g02250	4.838e-07	-0.9339			Beta-ketoacyl-CoA synthase
VIT_18s0001g08270	1.86e-06	-0.9355			Amino acid permease 6
VIT_18s0072g00370	2.838e-05	-0.9364			Cellulose synthase CESA2
VIT_08s0007g00920	2.165e-06	-0.9379			Tropinone reductase
VIT_11s0103g00760	0.0001072	-0.938			CIA2 (chloroplast import apparatus 2)
VIT_02s0025g01470	0.000123	-0.94			Unknown protein
VIT_11s0016g03830	0.001167	-0.9425			Protein kinase
VIT_10s0003g02890	0.000868	-0.9447			LHCII type I CAB-1
VIT_13s0067g02930	3.421e-05	-0.9454			Expansin [Vitis labrusca x Vitis vinifera] EXPA8
VIT_01s0011g06150	2.552e-06	-0.9459			Receptor protein kinase
VIT_19s0090g01000	1.679e-07	-0.9474			VTC2 (vitamin C defective)
VIT_14s0081g00500	3.443e-09	-0.9501	3.3e-14	3.44	Histone H1
VIT_00s0207g00250	0.0005231	-0.9502			No hit
VIT_01s0026g01130	0.000885	-0.9517			Unknown protein
VIT_17s0000g05540	1.452e-08	-0.9549			H(+)-ATPase 11 AHA11
VIT_04s0008g01250	0.001092	-0.9556			Unknown
VIT_07s0141g00290	0.000347	-0.9559			IAA16
VIT_10s0003g04040	0.0009217	-0.96	0.002701	0.5465	Mitochondrial transcription termination factor
VIT_11s0016g03890	0.0008987	-0.9606			Short-chain dehydrogenase/reductase (SDR)
VIT_08s0040g00390	1.924e-05	-0.9611			Magnesium-protoporphyrin IX monomethyl ester [oxidative] cyclase
VIT_02s0241g00120	0.001374	-0.9635			Receptor protein kinase
VIT_18s0117g00050	0.0005069	-0.9645			R protein L6
VIT_15s0046g01010	6.439e-05	-0.965			DEAD box RNA helicase (RH26)
VIT_08s0007g07550	0.001214	-0.9653			GATA transcription factor 11
VIT_18s0001g07140	0.001243	-0.9654			Zinc finger homeobox 22
VIT_07s0129g00560	0.00135	-0.9657			No hit
VIT_18s0001g08100	0.0008998	-0.9708	0.007623	0.5244	Retroelement pol polyprotein
VIT_17s0000g06310	0.0004603	-0.9708			Cycling DOF factor 2
VIT_00s0779g00010	9.652e-05	-0.9733			Unknown protein
VIT_18s0001g08250	0.0002907	-0.9741			Tubulin alpha-3 chain
VIT_02s0025g01330	4.508e-06	-0.9788			Polygalacturonase GH28
VIT_16s0098g01790	2.242e-05	-0.9804			Calmodulin-binding region IQD21
VIT_00s0259g00110	8.462e-05	-0.9856			ATFP3 (Arabidopsis thaliana farnesylated protein 3
VIT_17s0000g02420	3.245e-07	-0.9865			Auxin transport protein (PIN3)
VIT_01s0010g02410	0.0003134	-0.9882			Unknown protein
VIT_01s0011g03010	0.0001123	-0.9934			Serine/threonine-protein kinase SNT7, chloroplast precursor
VIT_17s0000g10060	0.0007396	-0.9965			Lipase GDSL
VIT_18s0001g13870	0.0002197	-0.9971			Calmodulin binding protein
VIT_18s0041g00350	6.678e-06	-0.9978			Dienelactone hydrolase
VIT_13s0064g00030	0.0001708	-0.9985			Choline transporter
VIT_07s0104g01120	0.0002427	-0.9999			Rac GTPase activating protein
VIT_17s0000g08870	0.0001794	-1.001			Carboxyl-terminal proteinase
VIT_14s0006g02990	3.725e-08	-1.002			3-ketoacyl-CoA synthase
VIT_04s0023g01000	0.0004296	-1.002			PRLI-interacting factor G-like protein
VIT_12s0134g00510	0.0006732	-1.002			Cytochrome B6-F complex iron-sulfur subunit, PETC
VIT_02s0025g00210	0.0003497	-1.004			fringe protein
VIT_05s0020g02690	2.533e-05	-1.006			Copper-binding family protein
VIT_06s0061g00620	6.881e-05	-1.006			Short-chain dehydrogenase carbonyl reductase 3
VIT_14s0083g00400	8.722e-06	-1.007			Leaf senescence protein
VIT_13s0158g00370	4.143e-06	-1.008			RNA recognition motif (RRM)-containing CCCH
VIT_18s0001g08600	1.236e-05	-1.008			Basic helix-loop-helix (bHLH) family
VIT_12s0059g00770	0.0003196	-1.009			Monocopper oxidase SKS5 (SKU5 Similar 5)
VIT_15s0046g02560	1.124e-06	-1.011			GLABRA 3
VIT_03s0038g02090	7.528e-05	-1.013			Phospholipase C.
VIT_13s0067g01680	0.0002523	-1.018			Unknown protein
VIT_05s0094g00880	0.0001178	-1.019			Unknown
VIT_10s0003g04180	1.249e-07	-1.02			Early-responsive to dehydration stress protein (ERD4)
VIT_13s0073g00600	0.0006774	-1.02			Receptor-like kinase 17
VIT_08s0058g01340	0.0009448	-1.02			Leucine-rich repeat transmembrane protein kinase
VIT_11s0016g04190	2.273e-10	-1.027			Extensin-like protein
VIT_15s0046g03240	3.007e-06	-1.027			Unknown protein
VIT_01s0026g02460	1.117e-05	-1.028			Zinc finger homeobox 30
VIT_18s0001g14360	0.0001867	-1.028			Tubulin beta-1 chain
VIT_07s0031g01680	8.822e-05	-1.029			CYP86A1
VIT_08s0007g05530	2.248e-08	-1.032			Glutaredoxin
VIT_06s0009g02700	8.44e-05	-1.033			F-box family protein
VIT_08s0007g04550	0.0003998	-1.033			NCS1 nucleoside transporter family protein
VIT_02s0025g02640	0.00119	-1.033			Unknown protein
VIT_14s0068g01200	4.983e-06	-1.036			Inducer of CBF expression 1 ICE1
VIT_03s0038g03920	7.73e-05	-1.036			Glutamate receptor 2 GLUR2
VIT_18s0122g00290	0.0001794	-1.037			Unknown protein
VIT_01s0026g00980	9.146e-06	-1.039			Glycosyl transferase family 8 protein
VIT_05s0020g04110	0.0001142	-1.043			ELIP1 (early light-inducible protein)
VIT_19s0014g05000	0.0001086	-1.046			Zinc finger (C2H2 type) family
VIT_14s0171g00410	1.554e-05	-1.048			Ankyrin repeat
VIT_17s0000g05040	0.0001377	-1.048			No hit
VIT_00s0455g00040	1.114e-08	-1.05			Glycosyl transferase family 8 protein
VIT_15s0021g01550	2.864e-06	-1.051			Unknown protein
VIT_18s0001g11590	0.0004085	-1.051			Dual-specific kinase DSK1
VIT_11s0016g04570	0.0001423	-1.052			RKL1 (Receptor-like kinase 1)
VIT_14s0108g01260	0.001224	-1.053			Unknown protein
VIT_07s0104g01320	1.182e-09	-1.057			Transport inhibitor response 1
VIT_16s0050g00110	0.001205	-1.059	0.004874	-1.215	Unknown protein
VIT_03s0038g02520	1.325e-07	-1.059			Aquaporin PIP3
VIT_13s0067g02910	1.036e-08	-1.061			Non-specific lipid-transfer protein
VIT_14s0068g00940	0.0004079	-1.063	1.98e-05	-1.502	Receptor protein kinase
VIT_17s0000g01850	3.718e-05	-1.063			PDE312/PTAC10 (pigment defective 312)
VIT_01s0127g00420	0.0001464	-1.064			Naphthoate synthase
VIT_14s0060g01780	3.651e-05	-1.067			Unknown protein
VIT_07s0031g00480	9.458e-08	-1.068			Protein kinase family
VIT_09s0002g05740	0.0002642	-1.069			Alpha/beta hydrolase fold.
VIT_15s0046g01530	0.0003037	-1.069			Intracellular protein transport protein USO1
VIT_11s0037g00840	3.082e-05	-1.072			Tetratricopeptide repeat (TPR)-containing
VIT_18s0001g06060	5.204e-08	-1.074			UDP-glycosyltransferase 85A1
VIT_14s0108g01080	0.000253	-1.074			Myb domain protein 106
VIT_01s0010g00590	0.0001102	-1.075			Short-chain dehydrogenase/reductase SDR
VIT_11s0016g04540	5.021e-05	-1.086			ABC transporter G member 22
VIT_13s0019g02210	9.791e-05	-1.086			Sterol 4-alpha-methyl-oxidase 1 (SMO1)
VIT_01s0011g04700	0.0002509	-1.092			Heavy-metal-associated domain-containing protein
VIT_19s0085g01110	0.0005889	-1.095			Aspartyl protease
VIT_18s0001g08110	3.663e-06	-1.096			Glutamyl-tRNA reductase, chloroplast precursor
VIT_06s0061g00750	0.0003165	-1.096			Superoxide dismutase [Cu-Zn], chloroplast precursor
VIT_17s0000g07260	6.023e-07	-1.098			Glucan endo-1,3-beta-glucosidase 3 precursor
VIT_11s0016g01850	5.074e-05	-1.098			Anthocyanidin-3-glucoside rhamnosyltransferase
VIT_02s0025g04590	7.275e-06	-1.099			TCP family transcription factor TCP9
VIT_17s0000g06280	5.428e-06	-1.105			Geranylgeranyl reductase
VIT_05s0062g01070	2.624e-08	-1.11			Receptor protein kinase
VIT_14s0006g01030	0.0001082	-1.11			Calmodulin-binding heat-shock protein
VIT_12s0055g01110	9.899e-06	-1.111	2.72e-08	1.254	LHCB6 (light harvesting complex PSII)
VIT_18s0117g00040	0.0004059	-1.111			No hit
VIT_01s0010g01200	3.399e-05	-1.113			Cell elongation protein / DWARF1 / DIMINUTO (DIM)
VIT_17s0000g06930	1.079e-05	-1.116			Unfertilized embryo sac 10 UNE10
VIT_15s0046g02750	0.0005191	-1.117			R protein PRF disease resistance protein
VIT_06s0004g02750	3.212e-07	-1.121			Auxin response factor 16
VIT_18s0001g09850	3.732e-06	-1.121			Myb domain protein R1
VIT_11s0118g00590	1.459e-08	-1.128			Unknown protein
VIT_16s0039g02540	2.227e-07	-1.128			Rubredoxin
VIT_13s0019g04380	0.0001398	-1.131			Auxin response factor 10
VIT_16s0050g00830	0.0001948	-1.131			Beta-ketoacyl-CoA synthase
VIT_12s0059g01320	8.773e-08	-1.135			Glucan endo-1,3-beta-glucosidase 7 precursor
VIT_18s0001g05020	1.085e-05	-1.137			Senescence-associated protein
VIT_16s0098g01750	0.001336	-1.14	2.27e-10	-1.148	Unknown protein
VIT_08s0007g03990	3.124e-06	-1.141			Cellulose synthase CSLA09
VIT_01s0137g00360	0.0007657	-1.143			Transducin family protein / WD-40 repeat
VIT_16s0022g01430	6.592e-07	-1.146			Phosphate-induced protein 1
VIT_04s0008g06250	5.426e-05	-1.147			Serine-rich protein
VIT_08s0056g00500	0.0002022	-1.148			Unknown protein
VIT_00s0181g00180	0.0005527	-1.152			LHCB3 (light-harvesting chlorophyll binding protein 3)
VIT_05s0020g01820	8.939e-07	-1.163			Integral membrane family protein UPF0497
VIT_06s0004g08210	3.361e-05	-1.163			Receptor protein kinase
VIT_12s0028g02370	1.654e-05	-1.165			Methyltransferase type 11
VIT_15s0048g00680	1.124e-06	-1.168			NIK3 (NSP- interacting kinase 3)
VIT_15s0048g00630	3.404e-06	-1.17			Protease inhibitor/seed storage/lipid transfer protein (LTP)
VIT_06s0009g02500	3.738e-06	-1.17			Plastocyanin domain-containing protein
VIT_01s0010g00510	0.0001263	-1.17			Unknown protein
VIT_12s0134g00010	1.167e-05	-1.171			Phototropic-responsive NPH3 protein
VIT_00s0291g00060	1.673e-05	-1.171			Inorganic phosphate transporter 2-1, chloroplast precursor
VIT_18s0001g04790	0.0009894	-1.173			Aspartyl protease
VIT_00s0194g00330	7.745e-05	-1.175			Proline-rich family protein
VIT_01s0026g02200	8.406e-05	-1.176			TCP family transcription factor TCP15
VIT_09s0002g00690	2.023e-08	-1.177			DnaJ homolog, subfamily B, member 6
VIT_14s0068g00360	0.0002796	-1.177			LNG1 (LONGIFOLIA1)
VIT_00s0992g00020	4.853e-06	-1.182			Heat shock protein (HSP26.5-P) 26.5 kDa class P
VIT_05s0020g02650	0.0001232	-1.182			Unknown protein
VIT_08s0040g00060	8.091e-06	-1.187			Receptor protein kinase
VIT_03s0091g00420	1.261e-05	-1.188			No hit
VIT_12s0059g00290	4.712e-09	-1.191			Calmodulin-binding region IQD33
VIT_01s0011g00590	2.224e-06	-1.194			Acclimation of photosynthesis to environment
VIT_16s0039g02530	1.718e-05	-1.196			No hit
VIT_03s0038g04450	0.0004642	-1.196			Basic leucine-zipper 11 GBF6
VIT_08s0007g08540	1.706e-07	-1.2			Mg-chelatase subunit XANTHA-F
VIT_08s0007g06520	1.07e-05	-1.202			Actin beta/gamma 1
VIT_04s0023g01700	7.661e-08	-1.204			No hit
VIT_01s0150g00510	3.001e-05	-1.204			Protein phosphatase 2C
VIT_03s0063g01690	5.57e-05	-1.205			flavonoid 3-monooxygenase
VIT_16s0100g00290	1.016e-13	-1.207			L-idonate dehydrogenase
VIT_13s0067g01840	2.829e-07	-1.209			ferritin
VIT_07s0031g01910	0.0002976	-1.21			Unknown protein
VIT_02s0025g01980	0.001117	-1.215			Cellulose synthase CSLG3
VIT_11s0016g00040	3.171e-05	-1.217			BRI1 (brassinosteroid insensitive 1)
VIT_00s1353g00010	5.279e-09	-1.22			BAM1 (big apical meristem 1)
VIT_15s0048g00370	1.171e-11	-1.223			Transketolase, chloroplast precursor
VIT_06s0009g02020	3.01e-09	-1.223			Tubulin beta-4 chain
VIT_16s0098g01080	0.001403	-1.228			Growth-regulating factor 7
VIT_12s0035g00270	6.343e-11	-1.229			ferredoxin, chloroplast (PETF)
VIT_12s0035g02080	7.385e-06	-1.232			Unknown protein
VIT_14s0030g01790	0.0002619	-1.232			Ndr family protein
VIT_04s0043g00160	5.226e-06	-1.233			Receptor protein kinase
VIT_00s0181g00200	6.35e-05	-1.235			LHCB3 (light-harvesting chlorophyll binding protein 3)
VIT_18s0001g13030	4.975e-05	-1.236			No hit
VIT_01s0011g03860	0.0002776	-1.236			RKL1 (Receptor-like kinase 1)
VIT_01s0011g03450	6.191e-09	-1.242			Alpha-glucosidase
VIT_16s0022g02200	5.754e-07	-1.242			Subtilase
VIT_13s0019g04910	3.159e-05	-1.247			Pectate lyase
VIT_12s0059g02480	1.535e-05	-1.248			CYCP2
VIT_17s0000g04490	1.259e-05	-1.251			Extracellular Ca2+ sensing receptor
VIT_16s0050g01090	4.765e-06	-1.252			Beta-carotene hydroxylase
VIT_01s0010g02910	8.19e-07	-1.258			ATP binding protein
VIT_02s0025g01040	0.0004027	-1.259			Receptor protein kinase
VIT_08s0040g00980	1.025e-11	-1.261			Tubulin beta-1 chain
VIT_02s0025g00830	0.001237	-1.263			F-box family protein
VIT_10s0092g00370	0.0003143	-1.264			CYP71D7
VIT_06s0080g00020	0.0001462	-1.265			Pentatricopeptide (PPR) repeat-containing protein
VIT_17s0000g01190	0.000962	-1.267			Phosphatidylglycerol specific phospholipase C
VIT_11s0118g00420	8.009e-05	-1.268			Heparanase protein 3 precursor
VIT_02s0025g00260	4.577e-09	-1.27			Polygalacturonase GH28
VIT_17s0000g08900	1.543e-07	-1.275			LRR receptor-like kinase 2
VIT_01s0011g00600	1.694e-06	-1.275			Acclimation of photosynthesis to environment
VIT_12s0059g00570	1.845e-08	-1.278	3.69e-09	-3.164	fasciclin arabinogalactan-protein (FLA7)
VIT_08s0007g03370	0.0008741	-1.278			Unknown protein
VIT_13s0067g03050	1.316e-07	-1.279			Leucine-rich repeat transmembrane protein kinase
VIT_02s0025g02620	2.759e-06	-1.282			BDG1 (BODYGUARD1) hydrolase
VIT_12s0059g01870	9.575e-06	-1.287	9.25e-07	-4.562	GH3-like protein
VIT_04s0008g03550	0.001019	-1.287			Aquaporin TIP4
VIT_13s0067g02570	0.0003901	-1.288	0.0002891	-0.8143	Potassium transporter 2
VIT_06s0080g01160	0.0001339	-1.289			Aspartyl protease
VIT_03s0038g03980	5.858e-05	-1.295			Unknown protein
VIT_02s0025g04520	0.0002699	-1.296			Calcium-dependent protein kinase 1 CDPK protein kinase
VIT_14s0108g00380	8.975e-05	-1.297			Protein kinase APK1A
VIT_06s0004g04610	2.137e-05	-1.298			fasciclin arabinogalactan-protein (FLA4)
VIT_16s0022g02170	0.0003608	-1.298			Alpha-L-fucosidase
VIT_02s0012g01870	2.49e-08	-1.299			No hit
VIT_01s0137g00710	0.0002776	-1.301			Alpha-L-fucosidase 2 precursor
VIT_08s0007g06170	0.0003176	-1.301			Anthranilate phosphoribosyltransferase
VIT_06s0004g05050	0.0003395	-1.301			Ent-kaurenoic acid oxidase 1
VIT_15s0048g02720	4.146e-07	-1.303			fatty acid elongase
VIT_00s0707g00010	3.272e-06	-1.303			Heat shock protein (HSP26.5-P) 26.5 kDa class P
VIT_00s0207g00010	2.705e-07	-1.307			Anthranilate N-benzoyltransferase protein 1
VIT_00s0753g00020	0.000539	-1.316			Histone H2A.4 HTA12
VIT_14s0083g00620	3.641e-05	-1.323			NIK1 (NSP- interacting kinase 1)
VIT_01s0011g06190	6.524e-07	-1.324			Histidine kinase (AHK4) (WOL)
VIT_03s0088g00620	2.732e-08	-1.327			Stress-induced
VIT_10s0003g05030	0.0001558	-1.329			Leucine-rich repeat family protein
VIT_08s0007g07930	0.000682	-1.331			Clavata1 receptor kinase (CLV1)
VIT_17s0000g07840	6.667e-09	-1.332			Unknown protein
VIT_05s0029g00390	2.824e-06	-1.334			Basic helix-loop-helix (bHLH) family
VIT_17s0000g04850	1.881e-07	-1.336			OBF binding protein 4
VIT_13s0064g00460	3.784e-07	-1.336			Unknown protein
VIT_06s0004g01250	1.028e-06	-1.337			Omega-6 fatty acid desaturase, endoplasmic reticulum (FAD2)
VIT_17s0000g04860	0.0007997	-1.338			Unknown
VIT_18s0122g00330	8.615e-08	-1.341			Unknown protein
VIT_00s0583g00030	2.282e-07	-1.344			Sphingolipid delta 4 desaturase DES-1
VIT_01s0137g00820	5.161e-05	-1.344			Phototropic-responsive NPH3
VIT_09s0054g00840	0.0002178	-1.345			Unknown protein
VIT_12s0035g01880	0.0003489	-1.355			Zinc finger homeobox 21
VIT_13s0067g03890	3.521e-07	-1.363			Beta-ketoacyl-CoA synthase
VIT_04s0008g01850	0.0002862	-1.363			Trihelix DNA-binding protein (GT2)
VIT_12s0028g03350	1.989e-05	-1.374			Squamosa promoter-binding protein 4 (SPL4)
VIT_01s0011g04770	0.000312	-1.38			Armadillo/beta-catenin repeat / U-box domain-containing protein
VIT_13s0320g00060	1.111e-09	-1.382			Carboxyl-terminal peptidase
VIT_11s0103g00050	0.001397	-1.385			High-affinity K+ transporter 1 (HKT1)
VIT_19s0014g05220	0.001311	-1.39			Unknown protein
VIT_13s0067g00730	0.0002015	-1.391			Carboxylic ester hydrolase
VIT_18s0117g00060	1.232e-07	-1.393			R protein L6
VIT_18s0001g06220	0.0009911	-1.4			F-box protein (FBW2)
VIT_15s0046g01230	0.0002315	-1.401			Leaf senescence protein-like
VIT_08s0007g05860	0.0001976	-1.404			GASA like
VIT_17s0000g08680	2.638e-07	-1.407			IMP dehydrogenase/GMP reductase
VIT_14s0066g00970	0.0003885	-1.408			Anthranilate phosphoribosyltransferase, chloroplast precursor
VIT_01s0011g03210	2.918e-06	-1.41			Aspartyl protease
VIT_06s0004g01550	0.0002945	-1.413			Phosphoribosylanthranilate transferase
VIT_16s0022g02070	1.942e-05	-1.414			Unknown protein
VIT_01s0150g00540	0.00113	-1.418			Unknown protein
VIT_00s1764g00010	9.948e-05	-1.42			1-aminocyclopropane-1-carboxylate synthase
VIT_05s0102g00310	3.255e-09	-1.422			GUN4
VIT_04s0008g00700	9.171e-11	-1.425			No hit
VIT_06s0004g06820	4.27e-07	-1.426			Unknown protein
VIT_11s0016g05110	4.761e-06	-1.431			Sodium hypersensitive 1
VIT_18s0072g01170	1.092e-07	-1.433			Phosphoribosylanthranilate transferase
VIT_08s0007g07870	3.434e-08	-1.436			Basic helix-loop-helix (bHLH) family
VIT_19s0014g00160	5.416e-05	-1.436			LHCII type I CAB-1
VIT_14s0066g00250	2.884e-06	-1.439	0.003373	-0.6238	Lipase GDSL
VIT_06s0061g01290	1.888e-06	-1.439			No hit
VIT_14s0066g01850	0.0001898	-1.439			Peroxidase
VIT_18s0001g08650	0.0001069	-1.443			Growth-regulating factor 1
VIT_08s0040g02250	2.647e-06	-1.444			No hit
VIT_13s0067g00330	0.0002084	-1.445			AUX1 auxin influx carrier protein
VIT_13s0019g04030	2.362e-07	-1.456			Serine carboxypeptidase SCPL27
VIT_03s0038g04760	4.469e-11	-1.46			Basic helix-loop-helix (bHLH) family
VIT_12s0134g00560	3.569e-07	-1.46			Unknown protein
VIT_12s0055g00810	2.999e-06	-1.465			Cationic peroxidase
VIT_14s0030g00460	0.0009903	-1.465			Stress regulated protein isoform 3
VIT_02s0154g00080	1.286e-05	-1.468			Multi-copper oxidase (SKU5)
VIT_08s0040g00780	1.716e-05	-1.478			P-coumaroyl shikimate 3'-hydroxylase isoform 1
VIT_06s0004g07970	0.0002438	-1.481			Alpha-expansin 10 precursor
VIT_12s0057g01020	7.729e-09	-1.493			fasciclin-like arabinogalactan protein FLA2
VIT_00s0274g00050	3.482e-05	-1.495			Unknown protein
VIT_11s0103g00190	6.297e-11	-1.502			Phospholipase A2 alpha
VIT_17s0000g02600	4.612e-09	-1.503			Unknown protein
VIT_04s0043g00560	0.0003223	-1.503			DD1A protein
VIT_13s0019g04280	1.759e-19	-1.506			Aquaporin PIP2B
VIT_17s0000g08240	0.0002568	-1.511			HT1 (high leaf temperature 1)
VIT_00s0324g00070	8.25e-07	-1.512			Cis-zeatin O-beta-D-glucosyltransferase
VIT_06s0061g00150	1.239e-09	-1.517			Zinc finger (CCCH-type) family protein
VIT_10s0003g03250	3.961e-08	-1.518			Unknown protein
VIT_10s0003g00330	5.211e-06	-1.518			HSL1 (HAESA-like 1)
VIT_17s0000g02470	1.304e-05	-1.518			Thaumatin
VIT_03s0038g02170	4.891e-05	-1.522			Thaumatin
VIT_05s0102g00370	0.0003509	-1.522			Receptor protein kinase (ACR4)
VIT_04s0008g05830	1.294e-05	-1.53	1.21e-10	1.049	Armadillo/beta-catenin repeat
VIT_15s0046g01210	0.0003255	-1.53			Arbutin synthase
VIT_00s0207g00230	8.972e-14	-1.539			Phototropic-responsive NPH3
VIT_17s0000g00370	0.001023	-1.546			Serine carboxypeptidase II
VIT_18s0001g02540	0.0001083	-1.551			ARR9 typeA
VIT_07s0151g00010	3.212e-08	-1.564			No hit
VIT_18s0086g00220	1.776e-06	-1.568	0.001266	-1.745	Lipase GDSL
VIT_12s0028g03100	3.975e-07	-1.57			GPRI1 (GOLDEN2 1)
VIT_16s0050g02660	0.0009396	-1.577			Pyruvate kinase
VIT_09s0002g03130	0.0001486	-1.586			FRK1 (FLG22-induced receptor-like kinase 1)
VIT_17s0000g02010	6.671e-08	-1.589			Atypical receptor kinase MARK
VIT_06s0004g06170	4.305e-06	-1.589			Thylakoid soluble phosphoprotein
VIT_18s0001g10350	7.114e-05	-1.591			Subtilase family protein
VIT_14s0108g01020	8.224e-11	-1.592			Alpha-expansin 1 precursor
VIT_11s0016g02900	2.226e-05	-1.594	4.06e-07	-1.009	Leucine-rich repeat family protein / extensin
VIT_01s0026g01020	0.0001083	-1.603			Binding
VIT_00s1306g00010	3.394e-13	-1.618			COP1-interacting protein 7
VIT_18s0001g15720	7.775e-18	-1.623			Leucine Rich Repeat receptor-like kinase
VIT_15s0046g01460	1.608e-05	-1.636			Unknown
VIT_17s0000g03740	8.92e-08	-1.644			Constans-like 16
VIT_00s0333g00050	0.001102	-1.649			DIR1 (defective IN induced resistance 1)
VIT_16s0100g00010	0.001197	-1.652			Carboxyesterase 20 CXE20
VIT_14s0066g01790	0.0001238	-1.659			GASA like
VIT_09s0002g06300	0.0001354	-1.66			Unknown
VIT_18s0117g00070	6.74e-10	-1.662			R protein L6
VIT_09s0018g01670	5.745e-05	-1.663	0.004345	1.637	Aspartyl protease
VIT_04s0008g01290	6.334e-11	-1.666	7.55e-23	3.144	CGA1 (cytokinin-responsive GATA factor 1)
VIT_17s0000g06040	9.861e-05	-1.668			Phytochrome kinase substrate 1
VIT_14s0066g01730	0.0001662	-1.669			Cellulose synthase CSLC04
VIT_13s0064g01260	2.527e-10	-1.671			DNA-damage-repair/toleration protein (DRT100)
VIT_07s0031g00540	1.187e-10	-1.675	0.005388	-0.9408	Rapid ALkalinization Factor RALFL34
VIT_04s0023g03760	0.000644	-1.687	6.09e-17	-2.221	Unknown protein
VIT_19s0014g01910	1.403e-08	-1.689			Unknown protein
VIT_07s0005g01040	1.752e-11	-1.691			Glycosyl transferase family 8 protein
VIT_00s1306g00020	7.426e-11	-1.695			No hit
VIT_18s0001g14130	3.615e-14	-1.698			Zinc finger (C2H2 type) family
VIT_17s0000g04130	2.811e-06	-1.707			MYB divaricata
VIT_07s0005g02710	7.295e-05	-1.708			Unknown protein
VIT_11s0037g00320	3.217e-05	-1.716			Serine carboxypeptidase S10
VIT_08s0007g07820	5.573e-06	-1.717			RLK902 (receptor-like kinase 902)
VIT_00s0181g00020	5.409e-21	-1.725			Armadillo/beta-catenin repeat
VIT_00s1356g00010	2.203e-08	-1.745			Zinc finger (C2H2 type) family
VIT_03s0063g02670	1.054e-11	-1.746			Radialis-like protein 6
VIT_05s0077g01460	0.0001566	-1.747			No hit
VIT_07s0129g01070	0.00062	-1.753			Leucine-rich repeat protein kinase
VIT_16s0050g01020	1.089e-07	-1.754			Protein kinase family
VIT_09s0018g00520	1.363e-05	-1.766			Plastocyanin domain-containing protein
VIT_01s0137g00550	1.497e-06	-1.767			CYP71B34
VIT_11s0052g01270	9.145e-06	-1.793			Xyloglucan endotransglycosylase 6
VIT_09s0002g06750	0.001206	-1.793			ERF/AP2 transcription factor sub B-6 SHINE
VIT_04s0008g01970	0.0007807	-1.797			ER (ERECTA)
VIT_03s0038g03600	0.0005387	-1.818			Serine/threonine kinase
VIT_16s0022g02310	0.0001248	-1.839			Gibberellin 3-beta-dioxygenase.
VIT_07s0151g00930	2.561e-05	-1.852	0.006752	-0.9959	Unknown protein
VIT_05s0020g00420	0.001253	-1.875			Polygalacturonase GH28
VIT_07s0151g01130	5.404e-05	-1.918			Patatin
VIT_01s0137g00520	3.622e-05	-1.921			CYP71B35
VIT_13s0019g02940	8.819e-05	-1.931			Cis-zeatin O-beta-D-glucosyltransferase
VIT_08s0058g01110	2.434e-09	-1.932			Ovate family protein 4 OFP4
VIT_16s0022g02440	3.36e-07	-1.94			Carboxyesterase 20 CXE20
VIT_18s0001g01210	0.0001931	-1.961			Senescence-inducible chloroplast stay-green protein 2
VIT_02s0025g02410	1.924e-08	-1.966			Plastocyanin domain-containing protein
VIT_09s0018g01650	6.88e-05	-1.972			Wrinkled1 (AP2/ERBP)
VIT_16s0039g01450	0.0009849	-1.998			Growth-regulating factor 5
VIT_18s0001g08610	0.0005539	-2.013			AP2-like AINTEGUMENTA-like
VIT_05s0077g01450	1.287e-11	-2.021			GATA transcription factor 16
VIT_10s0003g05480	0.001091	-2.035			SEC14 cytosolic factor
VIT_08s0007g01480	0.001017	-2.045			TTL1 (tetratricopetide-repeat thioredoxin-like 1)
VIT_18s0001g13080	1.364e-05	-2.048			Unknown protein
VIT_05s0094g00240	0.001125	-2.067			Chitinase, class IV [Vitis vinifera]
VIT_18s0001g09520	0.0005072	-2.069			CYP81B2v2
VIT_06s0004g04490	4.839e-15	-2.071			Unknown protein
VIT_09s0002g00650	5.754e-05	-2.09			Auxin-induced protein
VIT_02s0025g04980	5.607e-06	-2.12			1-aminocyclopropane-1-carboxylate synthase
VIT_17s0000g06210	2.469e-08	-2.136			GASA like
VIT_12s0028g01830	6.115e-05	-2.16			Peroxidase precursor
VIT_01s0026g00200	7.084e-07	-2.165			Xyloglucan endotransglucosylase/hydrolase 28
VIT_15s0048g01130	4.064e-07	-2.221			Subtilase
VIT_11s0016g04810	0.001241	-2.241			BAS1 (PHYB activation tagged suppressor 1)
VIT_16s0022g02370	0.0009434	-2.244			Unknown protein
VIT_07s0031g00750	0.0002796	-2.29			MATE efflux family protein
VIT_10s0116g01610	1.998e-06	-2.36			Monocopper oxidase SKS4 (SKU5 Similar 4)
ENSRNA049996313-T1	0.001187	-2.363
VIT_09s0002g08590	4.194e-07	-2.377			Pentatricopeptide (PPR) repeat-containing protein
VIT_04s0023g01910	1.134e-05	-2.41			Myb family
VIT_18s0001g10070	0.0002624	-2.449			Receptor kinase
VIT_03s0038g00950	6.968e-06	-2.507			Auxin-responsive SAUR9
VIT_02s0025g02570	4.648e-07	-2.631	1.02e-20	-2.767	CYP78A8
VIT_10s0003g01630	0.000863	-2.737			Unknown
VIT_14s0006g01290	0.00015	-2.796			Myb domain protein 113
VIT_19s0014g02070	2.829e-06	-2.884			flavonol 3-O-glucosyltransferase
VIT_03s0063g02240	0.0002777	-2.904			PLATZ transcription factor
VIT_06s0004g07910	0.0008766	-3.123			Ovate family protein 3 OFP3
VIT_11s0052g01620	0.001174	-3.162			Pathogenesis-related protein 1 precursor (PRP 1)
VIT_11s0016g01000	0.0005793	-3.222	4.26e-06	-0.8008	flavonoid 3-monooxygenase
VIT_08s0007g05130	0.0003234	-3.323			UDP-glucoronosyl/UDP-glucosyl transferase
VIT_00s0386g00040	0.0005919	-3.566			Unknown protein
ENSRNA049995941-T1	0.0008124	-3.586
VIT_06s0080g00760	0.00121	-4.199			Unknown protein
VIT_13s0019g03610	0.000146	-5.32			RNA recognition motif (RRM)-containing protein
ENSRNA049996872-T1	3.683e-05	-5.732
VIT_02s0025g04420	4.824e-06	5.231			MATE efflux family protein
VIT_06s0004g01030	1.568e-06	4.754			Dirigent protein
VIT_13s0019g02820	4.164e-07	4.464			Heat shock protein 18.2 kDa class I
VIT_18s0041g01140	0.0002353	4.451			Lectin protein kinase
VIT_03s0088g00700	9.839e-06	4.426			Pathogenesis related protein 1 precursor (pr1 gene)
VIT_14s0083g00920	1.111e-05	4.421	0.008038	-0.641	No hit
VIT_03s0017g01990	5.582e-06	4.227			UDP-glucose glucosyltransferase
VIT_06s0004g07230	3.4e-05	4.21			Indole-3-acetate beta-glucosyltransferase
VIT_00s2659g00010	2.482e-07	4.142			CRK10 (cysteine-rich RLK10)
VIT_01s0150g00410	7.734e-07	4.037			Unknown protein
VIT_07s0031g01070	0.0001025	4.004			Ascorbate oxidase
VIT_08s0007g05830	1.891e-06	3.95	1.41e-09	2.955	No hit
VIT_19s0014g04150	2.175e-07	3.917			S-receptor protein kinase
VIT_10s0003g01650	3.538e-09	3.903			Unknown
VIT_07s0005g05680	0.0009827	3.839	0.000755	-1.532	Tetratricopeptide repeat domain male sterility MS5
VIT_05s0049g00510	0.0004606	3.817			Ethylene response factor ERF1
VIT_18s0001g02780	3.217e-05	3.807			Lipase GDSL
VIT_07s0005g04620	8.033e-06	3.784			Unknown
VIT_10s0003g00780	1.66e-08	3.778	0.0004791	-0.856	Glutamate receptor 3.4
VIT_07s0031g01050	0.0003372	3.778			Ascorbate oxidase
VIT_02s0025g04730	5.534e-07	3.747			Glyoxylate reductase
VIT_04s0008g03500	0.001021	3.59			Ankyrin
VIT_05s0049g00800	0.0001646	3.445			Unknown protein
VIT_16s0013g01090	5.369e-09	3.442			Ethylene-responsive transcription factor ERF105
VIT_06s0004g00690	0.0006455	3.371			Calmodulin-binding region IQ
VIT_13s0019g02760	0.0002639	3.289			Heat shock protein 17.6 kDa class I
VIT_12s0034g00030	5.072e-08	3.26			Anthocyanidin 3-O-glucosyltransferase
VIT_01s0011g03390	5.895e-09	3.253			Unknown protein
VIT_18s0001g01370	1.98e-05	3.24			Wall-associated receptor kinase 5
VIT_00s0194g00180	9.879e-07	3.15			Unknown protein
VIT_09s0002g08540	9.685e-05	3.139			Serine-rich protein
VIT_14s0066g01190	2.691e-09	3.131			Unknown protein
VIT_06s0004g03120	3.686e-07	3.125			MLO-like protein 3
VIT_19s0014g01370	1.641e-05	3.084			Curculin (mannose-binding) lectin
VIT_16s0100g00920	7.177e-06	3.055			Stilbene synthase - grape
VIT_10s0003g00680	1.115e-06	3.047			Glutamate receptor protein
VIT_03s0097g00460	0.0003048	2.954			Geraniol 10-hydroxylase
VIT_17s0000g00830	1.826e-05	2.946			Nodulin MtN3 family
VIT_04s0044g01460	4.796e-06	2.933			PUB26 (plant U- box 26)
VIT_14s0006g00450	1.98e-08	2.929			Myb domain protein 20
VIT_01s0011g01350	6.104e-06	2.929			No hit
VIT_18s0001g09060	6.275e-06	2.917			Unknown protein
VIT_01s0011g04650	2.2e-05	2.913			Unknown protein
VIT_15s0048g00620	3.175e-07	2.91			No hit
VIT_15s0048g02870	6.956e-05	2.91			Homeobox-leucine zipper protein HB-7
VIT_09s0002g05570	0.0004536	2.884			ABC transporter g family pleiotropic drug resistance 12 PDR12
VIT_08s0058g00970	6.344e-07	2.853			Cationic peroxidase
VIT_05s0049g00780	0.0001868	2.851			No hit
VIT_10s0003g00760	0.0002007	2.844			Glutamate receptor protein
VIT_01s0011g03330	7.308e-09	2.831			Unknown protein
VIT_09s0002g01310	9.925e-06	2.823			Unknown protein
VIT_16s0100g00830	0.000325	2.777			Stilbene synthase
VIT_01s0026g00190	1.477e-06	2.771			Armadillo/beta-catenin repeat
VIT_05s0049g01980	2.744e-05	2.758			3-isopropylmalate dehydratase large subunit 2
VIT_16s0013g00950	6.39e-11	2.658			Ethylene-responsive transcription factor ERF105
VIT_02s0025g01560	4.231e-08	2.642			UDP-glucose 4-epimerase GEPI48
VIT_13s0067g02630	4.697e-09	2.62			No hit
VIT_16s0039g01170	3.623e-05	2.607			Phenylalanine ammonium lyase
VIT_12s0055g00180	1.782e-07	2.588			UDP-glucose glucosyltransferase
VIT_13s0019g02850	4.369e-09	2.568			Heat shock protein 17.6 kDa class I
VIT_06s0061g00470	0.0001365	2.55			Myb domain protein 36
VIT_05s0077g01600	2.374e-06	2.54			Pathogenesis protein 10 [Vitis vinifera]
VIT_15s0046g00070	6.567e-07	2.532			PBP1 (pinoid-binding protein 1)
VIT_11s0016g05540	0.0002645	2.512			Dicyanin
VIT_12s0055g00020	8.189e-10	2.509			UDP-glucose glucosyltransferase
VIT_00s0454g00040	4.75e-05	2.496	0.001069	-1.324	Subtilisin protease
VIT_16s0013g00980	8.673e-08	2.493			Ethylene-responsive transcription factor ERF105
VIT_16s0100g00750	0.001254	2.488			Stilbene synthase
VIT_18s0001g06020	6.753e-09	2.472			Phosphate-induced protein 1
VIT_08s0007g00810	4.675e-08	2.472			Lectin receptor kinase 7
VIT_08s0007g01360	6.396e-05	2.462			Unknown protein
VIT_14s0066g02090	5.232e-06	2.445			AAA-type ATPase
VIT_17s0000g09190	1.356e-07	2.424			Octicosapeptide/Phox/Bem1p (PB1) domain-containing protein
VIT_19s0014g01760	4.984e-08	2.406			Glutamate receptor 2.8
VIT_00s2776g00010	2.976e-14	2.401			S-locus lectin protein kinase
VIT_19s0014g03310	1.052e-05	2.391			No hit
VIT_00s2648g00010	1.283e-08	2.375			FAD-dependent pyridine nucleotide-disulphide oxidoreductase
VIT_11s0052g00900	3.482e-06	2.342			Unknown protein
VIT_04s0008g01490	2.956e-07	2.334			Heat shock protein 17.6 kDa class II
VIT_18s0166g00190	3.052e-09	2.302			U-box domain-containing protein
VIT_13s0019g02780	1.303e-06	2.297			Heat shock protein 17.6 kDa class I
VIT_10s0042g01160	1.969e-07	2.296			Elongation factor EF-2
VIT_00s0294g00080	0.0001087	2.262			Receptor kinase homolog LRK10
VIT_15s0048g02320	2.644e-06	2.26			No apical meristem cup-shaped cotyledon2
VIT_01s0137g00680	4.687e-06	2.255			No hit
VIT_08s0058g00680	9.217e-10	2.252			Integral membrane protein, putative
VIT_16s0098g00220	6.588e-05	2.232			Membrane located receptor
VIT_08s0007g01420	9.59e-07	2.231	9.95e-14	2.104	Glutathione S-transferase 8 GSTU8
VIT_19s0014g02460	1.978e-06	2.215			Plastocyanin domain-containing protein
VIT_17s0000g04370	4.654e-11	2.207	0.005899	-0.7502	Wall-associated kinase
VIT_18s0072g00980	1.191e-06	2.197			Leucine-rich repeat protein kinase
VIT_18s0001g10180	0.0005843	2.188			N-hydroxycinnamoyl/benzoyltransferase 3
VIT_12s0028g00610	2.896e-09	2.182			Aspartyl protease
VIT_15s0021g00970	6.219e-06	2.176			NAK-type protein kinase
VIT_12s0034g01350	4.865e-07	2.159	0.00165	0.9898	R protein L6
VIT_16s0050g00400	0.0005746	2.153	0.003894	-0.5963	Photoassimilate-responsive protein PAR-1a
VIT_03s0063g01780	6.623e-09	2.14			Extra-large G-protein (XLG1)
VIT_02s0025g00330	4.817e-05	2.135			Unknown protein
VIT_02s0236g00120	0.000231	2.13			Unknown
VIT_00s0487g00050	6.649e-07	2.123			R protein disease resistance protein
VIT_13s0158g00170	0.0008769	2.122			R protein MLA10
VIT_14s0066g01240	1.498e-16	2.119			L-aspartate oxidase
VIT_10s0003g00390	9.93e-10	2.115			Glutaredoxin
VIT_01s0026g02590	0.0008408	2.114			Calcium-binding protein CML
VIT_14s0068g02150	0.0006022	2.113			Kelch repeat-containing F-box family protein
VIT_08s0040g03040	1.062e-15	2.051			Glutathione S-transferase GSTO1
VIT_07s0031g01980	1.03e-05	2.045			Ethylene-responsive transcription factor aba repressor 1 abr1/erf111
VIT_00s0181g00120	9.779e-10	2.044			WD-repeat protein
VIT_16s0013g00990	1.124e-07	2.039			Ethylene-responsive transcription factor ERF105
VIT_08s0007g02520	5.133e-06	2.039			Unknown
VIT_00s0203g00220	1.876e-05	2.039			S-locus lectin protein kinase
VIT_19s0014g02240	9.066e-10	2.033			Ethylene responsive element binding factor 4
VIT_17s0000g08960	0.0003867	2.015			Raffinose synthase
VIT_18s0001g06170	4.144e-10	2.004			Phosphate-induced protein 1
VIT_02s0154g00480	0.0003758	2.004			Heat shock protein MTSHP
VIT_05s0020g01830	0.0002486	2.001			UPF0497 family
VIT_15s0048g00530	2.021e-14	1.993			Auxin-responsive SAUR11
VIT_14s0108g00540	1.694e-05	1.993			Phosphofructokinase
VIT_12s0028g01640	7.015e-12	1.992			S-receptor kinase
VIT_16s0100g00720	2.301e-07	1.992			Heat shock transcription factor B2A
VIT_13s0067g00930	9.305e-15	1.984			ACR4 (Arabidopsis CRINKLY4)
VIT_18s0001g10410	1.905e-05	1.983	6.58e-11	-1.39	Triacylglycerol lipase
VIT_11s0016g01640	7.435e-05	1.976			Phenylalanine ammonia-lyase
VIT_04s0023g02380	9.893e-13	1.951			R protein MLA10
VIT_08s0007g01350	1.352e-18	1.947			No hit
VIT_09s0002g05590	0.0003866	1.941			ABC transporter g family pleiotropic drug resistance 12 PDR12
VIT_18s0001g10120	4.189e-06	1.935			SPla/RYanodine receptor (SPRY) domain-containing protein
VIT_08s0007g03860	0.0002953	1.934	0.006621	4.202	S-receptor kinase
VIT_18s0001g14950	6.566e-09	1.933			EMB2170 (embryo defective 2170)
VIT_04s0008g06930	2.946e-07	1.93			Transposase, IS4
VIT_09s0002g03540	3.279e-08	1.918			MYB divaricata
VIT_14s0108g00840	2.33e-09	1.9			Unknown protein
VIT_17s0000g00010	5.747e-21	1.897			MtN19
VIT_07s0197g00090	1.626e-11	1.891			R protein disease resistance protein
VIT_08s0007g08410	3.544e-12	1.889			4,5-DOPA dioxygenase extradiol
VIT_16s0050g01700	3.205e-15	1.888			Receptor serine/threonine kinase PR5K
VIT_01s0011g05030	1.459e-13	1.887			Unknown protein
VIT_17s0000g07400	1.413e-07	1.887			Disease resistance protein (EDS1)
VIT_04s0044g00660	0.001216	1.887			S-receptor kinase
VIT_18s0001g00130	2.537e-11	1.872			Unknown protein
VIT_16s0013g01050	2.497e-05	1.872			Ethylene-responsive transcription factor ERF105
VIT_10s0003g02100	2.064e-06	1.869			Lipase GDSL
VIT_11s0118g00360	2.937e-11	1.867			Leucoanthocyanidin dioxygenase
VIT_08s0007g04860	1.518e-11	1.858			Nodulin family protein
VIT_06s0080g00450	5.446e-09	1.854			Calcium-binding protein CML
VIT_08s0040g01130	0.0004802	1.848			Serine carboxypeptidase II
VIT_18s0041g01290	4.276e-10	1.845			Serine/threonine-protein kinase CCR4
VIT_18s0001g07380	0.0001383	1.845			DNA-binding protein
VIT_05s0049g00410	4.723e-09	1.841			1-aminocyclopropane-1-carboxylate oxidase
VIT_14s0030g02020	6.261e-07	1.838			Aldo/keto reductase
VIT_05s0049g01430	3.636e-05	1.835			EDA6/MEE37 (embryo sac development arrest 6)
VIT_05s0102g01130	1.149e-07	1.833			Unknown protein
VIT_02s0025g01450	4.327e-06	1.832			Unknown protein
VIT_08s0058g00860	7.389e-05	1.832			Unknown protein
VIT_06s0009g00680	3.832e-05	1.816			Pyridine nucleotide-disulphide oxidoreductase
VIT_11s0118g00250	1.563e-08	1.81			IMP dehydrogenase/GMP reductase
VIT_00s0125g00140	0.0003789	1.809			SHR5-receptor-like kinase
VIT_14s0060g02140	2.334e-18	1.807			Rubber elongation factor (REF)
VIT_07s0141g00920	3.333e-15	1.802			CYP94A1
VIT_12s0034g01310	0.0008102	1.802			R protein L6
VIT_18s0001g11580	6.01e-10	1.798			CYP82A3
VIT_16s0013g01000	3.73e-06	1.795			Ethylene-responsive transcription factor ERF105
VIT_04s0023g01720	5.78e-05	1.789			SEC14 cytosolic factor, putative
VIT_05s0020g04560	2.405e-09	1.785			Armadillo/beta-catenin repeat protein / U-box domain-containing protein
VIT_02s0025g03140	0.0001316	1.773			Nodulin MtN21 family
VIT_08s0007g06030	9.929e-07	1.771			Beta 1-3 glucanase [Vitis vinifera]
VIT_04s0023g01080	1.546e-13	1.767			Lys Motif-Type Receptor-Like Kinase LYK4
VIT_01s0011g03110	1.836e-16	1.765			Myb family
VIT_06s0004g00230	1.181e-05	1.763			WRKY DNA-binding protein 48
VIT_18s0001g07770	5.057e-09	1.754			Unknown protein
VIT_17s0000g06190	7.215e-08	1.743			Myb domain protein 94
VIT_07s0005g02110	8.496e-14	1.739			Protein phosphatase 2C DBP
VIT_05s0049g00400	7.458e-13	1.736			Desacetoxyvindoline 4-hydroxylase
VIT_00s0454g00030	5.134e-19	1.734			Subtilisin protease
VIT_13s0019g01080	1.967e-09	1.725			Protein kinase APK1B
VIT_13s0064g01220	2.262e-10	1.724			Zf A20 and AN1 domain-containing stress-associated protein 5
VIT_18s0001g14980	0.0003188	1.72	2.28e-09	-1.364	3-methyl-2-oxobutanoate dehydrogenase
VIT_01s0026g01880	9.107e-19	1.719			Protein kinase APK1B
VIT_19s0090g00330	4.858e-09	1.719			1-acyl-sn-glycerol-3-phosphate acyltransferase
VIT_01s0137g00780	8.265e-08	1.718			Unknown protein
VIT_06s0004g04820	1.661e-06	1.717			Salt stress-inducible protein kinase
VIT_06s0004g04150	2.139e-06	1.717			Auxin-regulated protein
VIT_17s0000g03510	2.223e-08	1.714			Serine/threonine kinase BRLK
VIT_07s0005g02570	7.382e-11	1.707			WRKY DNA-binding protein 47
VIT_05s0077g00030	9.13e-23	1.702			Ammonium transporter 1, member 1 (AMT1.1)
VIT_19s0014g04630	1.575e-11	1.702			S-locus protein kinase
VIT_06s0004g00800	3.403e-08	1.7			Amino acid permease
VIT_03s0088g00270	2.352e-05	1.697			No hit
VIT_04s0044g01110	3.447e-07	1.692			Alcohol dehydrogenase 6
VIT_00s0125g00190	7.566e-11	1.69			Potassium transporter (KUP1)
VIT_18s0001g02300	5.892e-16	1.689			NAC domain containing protein 2
VIT_00s0487g00010	0.0001499	1.688			Disease resistance protein (TIR-NBS-LRR class)
VIT_12s0028g03010	6.92e-06	1.682			Glutaredoxin
VIT_18s0001g06240	2.883e-09	1.668			R protein L6
VIT_04s0044g01880	2.289e-08	1.667			Auxin Efflux Carrier
VIT_11s0016g01470	7.883e-11	1.665			Lecithine cholesterol acyltransferase
VIT_06s0004g05460	1.078e-06	1.663			Protein phosphatase 2C DBP
VIT_10s0003g02030	2.971e-09	1.656			Nitrate transporter 1:2
VIT_02s0033g00800	1.622e-08	1.651			Nitrilase 4 (NIT4)
VIT_12s0059g00280	2.469e-09	1.648			Dehydration-responsive element-binding protein 16
VIT_00s0454g00020	6.813e-06	1.644	0.0006812	-0.8161	No hit
VIT_16s0098g00950	1.274e-19	1.642	0.0004337	-0.9723	Subtilase
VIT_18s0122g00620	1.321e-08	1.64			Cinnamoyl-CoA reductase
VIT_00s1034g00010	1.984e-05	1.639			E3 ubiquitin-protein ligase CHIP
VIT_01s0150g00330	1.078e-06	1.637			U-box domain-containing protein
VIT_18s0001g12520	2.182e-18	1.633			ATP binding
VIT_17s0000g05380	0.0007343	1.627			Dynein light chain LC8-type
VIT_01s0026g02210	1.592e-08	1.617	0.001125	-2.33	Unknown protein
VIT_04s0008g00470	1.265e-14	1.616			Early nodulin Enod93 protein
VIT_05s0049g00730	0.001171	1.615			No hit
VIT_06s0009g03190	1.734e-07	1.61	6.85e-12	1.898	Unknown protein
VIT_10s0003g01600	6.848e-18	1.597	3.44e-06	-1.004	WRKY DNA-binding protein 65
VIT_18s0001g11290	4.903e-24	1.597			Signal peptidase 1
VIT_00s0640g00020	0.0004016	1.597			Cig3
VIT_18s0001g08230	4.764e-16	1.596			Receptor-like protein kinase HAIKU2
VIT_19s0014g04640	1.625e-06	1.588			S-locus protein kinase
VIT_03s0091g00480	8.916e-11	1.583	2.73e-37	2.179	Zinc finger (C3HC4-type ring finger)
VIT_03s0038g00490	6.976e-12	1.583			GATA transcription factor 12
VIT_06s0004g04580	8.756e-17	1.576			Protein kinase family protein
VIT_14s0068g00070	0.0002174	1.575	0.0003563	-0.5254	feronia receptor-like kinase
VIT_17s0000g01400	3.682e-14	1.575			Nucleotide pyrophosphatase
VIT_02s0025g00360	5.227e-11	1.575			1-aminocyclopropane-1-carboxylate synthase
VIT_18s0001g09130	1.146e-06	1.569			Armadillo/beta-catenin repeat
VIT_09s0002g04560	6.572e-05	1.565			Calmodulin-binding protein
VIT_10s0003g01160	1.564e-09	1.564			Basic helix-loop-helix (bHLH) family
VIT_04s0008g00800	1.519e-11	1.562			Ferrochelatase-2
VIT_00s0540g00020	6.915e-06	1.562			Chitinase, class V
VIT_09s0002g04280	1.265e-16	1.559			Dynein light chain LC6, flagellar outer arm
VIT_11s0206g00030	4.32e-06	1.558			Chitinase, class V
VIT_05s0077g00510	7.17e-10	1.556			Beta-fructofuranosidase
VIT_11s0016g05530	5.939e-08	1.556			Plastocyanin domain-containing protein
VIT_00s0317g00110	0.0001526	1.554			Esterase/lipase/thioesterase
VIT_02s0025g02240	1.745e-09	1.552			WD-40 repeat
VIT_07s0191g00050	0.0002632	1.552			Peroxidase 17
VIT_09s0002g02320	6.305e-13	1.548			Cell wall apoplastic invertase
VIT_17s0000g07560	4.992e-10	1.548			EDS1 (Enhanced disease susceptibility 1)
VIT_04s0043g00710	1.557e-06	1.542			Hypoxia up-regulated 1 HSP70
VIT_08s0007g03710	6.179e-14	1.539			ABC transporter G member 22
VIT_08s0058g01390	3.894e-09	1.538			WRKY DNA-binding protein 70
VIT_15s0048g02270	7.02e-11	1.533			No apical meristem cup-shaped cotyledon2
VIT_08s0032g00860	9.02e-10	1.518			Unknown protein
VIT_15s0046g00440	1.852e-09	1.517			Phosphatidylinositol 3- and 4-kinase / ubiquitin
VIT_01s0011g00420	2.497e-10	1.515			RPK1 (receptor-like protein kinase 1)
VIT_08s0040g00830	7.197e-06	1.514			Proton-dependent oligopeptide transport (POT) family protein
VIT_01s0011g03420	1.169e-11	1.509			Unknown protein
VIT_14s0108g00400	5.342e-05	1.507			Glutaredoxin family
VIT_18s0001g14760	6.095e-05	1.507			Lipase 3 (EXL3) family II extracellular
VIT_06s0004g05090	1.793e-12	1.504			Zinc finger (C3HC4-type ring finger)
VIT_19s0015g01290	1.708e-06	1.5	0.006586	-2.125	Amino acid permease 7
VIT_01s0011g02330	1.548e-11	1.493			Unknown protein
VIT_10s0003g02540	0.0001435	1.491	4.26e-16	-4.009	ABC transporter B member 14
VIT_01s0026g01340	1.767e-05	1.489			Glutathione S-transferase 29 GSTU18
VIT_18s0001g06560	1.382e-05	1.488			No hit
VIT_12s0059g01340	5.173e-09	1.485	4.43e-18	2.118	Armadillo/beta-catenin repeat
VIT_00s1553g00010	1.287e-12	1.482			Subtilisin-like proteinase AIR3
VIT_15s0048g02280	2.174e-15	1.477			NAC transcription factor-like 9
VIT_07s0129g00180	3.589e-15	1.476			Ca2+-ATPase 2 ACA2, plasma membrane
VIT_00s0203g00150	6.946e-05	1.472			Octicosapeptide/Phox/Bem1p (PB1) domain-containing protein
VIT_00s0203g00140	0.0001376	1.472			Octicosapeptide/Phox/Bem1p (PB1) domain-containing protein
VIT_06s0004g01480	3.395e-07	1.47			Lipoxygenase LOX1
VIT_19s0014g01530	1.911e-06	1.468			Protein kinase
VIT_02s0025g04180	1.518e-05	1.466			Unknown protein
VIT_13s0067g03140	1.723e-08	1.464			WRKY DNA-binding protein 70
VIT_07s0129g01110	1.022e-11	1.463			Avr9/Cf-9 rapidly elicited protein 189
VIT_01s0011g04270	5.764e-06	1.463			Receptor kinase homolog LRK10
VIT_08s0058g00040	7.005e-06	1.461			Verticillium wilt disease resistance protein Ve2
VIT_05s0049g00570	7.235e-06	1.461			Unknown
VIT_15s0046g01830	1.273e-10	1.459			Pentatricopeptide (PPR) repeat-containing protein
VIT_07s0005g00260	2.289e-16	1.458	0.003338	-0.5092	Glutathione-conjugate transporter (MRP10)
VIT_18s0001g04860	7.902e-10	1.458			Aspartate transaminase.
VIT_07s0104g00120	1.989e-08	1.454			Unknown protein
VIT_02s0025g01610	1.252e-13	1.452			Phosphatidylinositol 4-kinase type-II
VIT_07s0005g05720	0.0006858	1.451			Tetratricopeptide repeat domain male sterility MS5
VIT_17s0000g09650	0.000268	1.447			Glyoxal oxidase
VIT_08s0058g01290	1.332e-09	1.444			Protein kinase AtSIK
VIT_11s0149g00350	0.0008292	1.436			Chitinase-3 protein 1 precursor
VIT_11s0016g04760	4.325e-08	1.435			Unknown protein
VIT_03s0017g02260	6.552e-10	1.433			Protease inhibitor/seed storage/lipid transfer protein (LTP)
VIT_08s0007g05790	1.028e-18	1.426			Calmodulin
VIT_05s0062g00790	4.721e-13	1.423			NSL1 (necrotic spotted lesions 1)
VIT_18s0001g11470	3.803e-05	1.423			CyP82A3
VIT_05s0094g00300	1.643e-06	1.416			Chitinase class IV
VIT_08s0040g02750	1.714e-13	1.414			Ankyrin repeat
VIT_14s0066g01820	9.396e-07	1.414			SAG101 (senescence-associated gene 101)
VIT_08s0007g03230	3.872e-08	1.413			Unknown protein
VIT_10s0071g00300	9.054e-08	1.412			Unknown protein
VIT_06s0004g08190	8.75e-07	1.408			Ethylene-responsive transcription factor cytokinin response factor 1
VIT_02s0025g03660	2.403e-06	1.407			4-coumarate-CoA ligase
VIT_09s0096g00090	1.202e-13	1.406	3.92e-05	1.99	Hypoxia up-regulated 1 HSP70
VIT_19s0014g00960	2.311e-05	1.406			Spg1p (septum-promoting GTPase)
VIT_07s0031g03060	1.715e-05	1.403			NSL1 (necrotic spotted lesions 1)
VIT_08s0007g00130	3.311e-12	1.401			Heat shock protein 70
VIT_18s0001g15270	1.132e-10	1.394			SCL1 (scarecrow-like 1)
VIT_13s0067g03780	6.454e-07	1.394			Leucine-rich repeat protein kinase
VIT_14s0066g00350	3.87e-06	1.394			Glycosyl transferase family 17 beta 1,4 N-acetylglucosaminyltransferase
VIT_10s0003g01170	1.009e-06	1.393			Basic helix-loop-helix (bHLH) family
VIT_01s0026g01570	5.729e-08	1.384			Nitrate transporter 1:2
VIT_02s0025g04170	2.232e-07	1.384			Heat shock transcription factor B2B
VIT_00s0218g00170	2.713e-05	1.384			UDP-rhamnose/rhamnosyltransferase
VIT_04s0023g02570	0.0004969	1.38			Peroxidase 72
VIT_12s0034g01320	0.0007335	1.379			TIR-NBS-LRR disease resistance
VIT_18s0001g14770	0.0008221	1.377			Lipase 3 (EXL3) family II extracellular
VIT_14s0108g01450	0.0005857	1.373			Calmodulin-binding
VIT_13s0019g05070	1.355e-08	1.372			Nodulin family protein
VIT_07s0129g00110	0.0006434	1.367			Ca2+-ATPase 2 ACA2, plasma membrane
VIT_14s0066g02190	0.0009674	1.366			CW14
VIT_18s0001g14410	1.226e-08	1.365			Unknown protein
VIT_14s0068g00010	1.288e-07	1.364			feronia receptor-like kinase
VIT_09s0018g01820	2.132e-11	1.363			MKK5
VIT_07s0005g00990	4.277e-05	1.361			Dehydration-induced 19
VIT_19s0027g00390	0.0006361	1.361			Protein kinase
VIT_19s0090g00060	5.65e-06	1.355			Biopterin transport-related protein BT1
VIT_12s0028g00920	2.018e-06	1.354			Glutathione S-transferase 9 GSTF9
VIT_18s0122g00230	5.609e-08	1.352			Lys Motif-Type Receptor-Like Kinase LYK8
VIT_07s0005g00750	1.255e-11	1.343			Sucrose synthase
VIT_17s0000g01970	5.471e-11	1.338			MKK9
VIT_06s0004g07870	1.787e-15	1.337			CBL-interacting protein kinase 16
VIT_02s0025g03290	6.403e-08	1.334			Hydroxyproline-rich glycoprotein
VIT_12s0059g00640	7.084e-11	1.332			Beta-1,3-galactosyltransferase sqv-2
VIT_05s0077g01090	0.0003444	1.331			RKF2 (receptor-like serine/threonine kinase 2)
VIT_05s0049g00660	1.679e-09	1.324			No hit
VIT_08s0007g08280	0.0004833	1.322			Remorin
VIT_06s0004g01720	2.73e-05	1.318			Unknown protein
VIT_04s0069g00920	3.614e-11	1.314			WRKY DNA-binding protein 11
VIT_06s0004g05740	1.294e-06	1.314			IMP dehydrogenase/GMP reductase
VIT_16s0039g01060	3.617e-08	1.312			CYP89A2
VIT_14s0006g00180	3.827e-08	1.312			Aspartyl protease
VIT_04s0008g06060	1.33e-05	1.312			Unknown
VIT_03s0063g01970	0.0003403	1.312			Non-symbiotic hemoglobin 2
VIT_03s0038g00760	6.944e-09	1.307			Arginine decarboxylase (Fragment)
VIT_07s0005g02660	8.938e-09	1.306			ABC transporter B member 13
VIT_18s0001g06940	0.0004229	1.306			Purine permease 1 (PUP1)
VIT_06s0004g06940	1.027e-05	1.305			Zinc transporter ZIP6
VIT_10s0003g00150	1.162e-05	1.304			NSL1 (necrotic spotted lesions 1)
VIT_07s0031g00490	9.9e-09	1.303			MAP3K protein kinase
VIT_04s0023g03420	1.403e-12	1.302			Alcium-dependent protein kinase 16 CPK16
VIT_05s0062g00740	1.178e-05	1.302			UDP-glucoronosyl/UDP-glucosyl transferase UGT75C1
VIT_15s0021g02790	0.0002003	1.302			ATELC/ELC
VIT_08s0040g00870	2.702e-14	1.3			BZIP transcription factor BZIP28
VIT_19s0015g00050	3.616e-08	1.3			ABC transporter C member 9
VIT_03s0063g00820	1.459e-10	1.298	0.0005373	-2.383	Carboxyesterase 12
VIT_08s0007g02110	0.0006788	1.298			EFR (EF-TU receptor)
VIT_13s0019g00340	4.43e-06	1.297			Glutaredoxin
VIT_18s0001g11250	1.326e-11	1.296			R protein MLA10
VIT_05s0077g00810	9.404e-08	1.295			Sodium-inducible calcium-binding protein (ACP1)
VIT_07s0005g02130	2.161e-07	1.293			TolB protein-related
VIT_01s0146g00410	0.0006454	1.29			GEM-like protein 5
VIT_18s0072g00840	1.464e-06	1.286			Sensitive to proton rhizotoxicity 1
VIT_18s0001g14840	9.878e-07	1.284			Nickel ion transporter
VIT_07s0005g04340	1.835e-11	1.281			Unknown protein
VIT_02s0012g01390	1.738e-07	1.28			Unknown
VIT_11s0016g05770	1.772e-06	1.279			Alkaline alpha galactosidase 2
VIT_18s0001g11980	9.45e-14	1.275			NAC domain containing protein 57
VIT_07s0031g01530	0.0001966	1.273			Stress enhanced protein 2 (SEP2)
VIT_05s0077g00280	2.069e-08	1.272			Beta-amylase
VIT_07s0005g04350	3.004e-09	1.268			No hit
VIT_18s0001g06230	0.0001028	1.263			No hit
VIT_02s0025g04570	0.0001832	1.263			Unknown protein
VIT_06s0004g01910	1.223e-15	1.258			ADP,ATP carrier protein
VIT_01s0011g05250	3.029e-07	1.256			Senescence-associated protein
VIT_07s0104g00930	1.53e-10	1.253			Gibberellin receptor GID1L2
VIT_08s0007g08210	7.816e-10	1.252			Zinc finger (CCCH-type) family protein
VIT_12s0028g01220	6.837e-09	1.248			Zinc finger (C3HC4-type ring finger)
VIT_07s0104g00840	3.893e-08	1.247			RKF3 (receptor-like kinase IN in flowers 3)
VIT_11s0016g05480	3.738e-06	1.244			Clathrin assembly protein 2
VIT_02s0025g00510	2.741e-05	1.244			Respiratory burst oxidase protein F (RBOHF)
VIT_07s0005g00820	2.037e-10	1.243			AP2-like ethylene-responsive transcription factor
VIT_02s0025g02140	9.91e-17	1.238			Heat shock protein 70
VIT_16s0050g01720	4.622e-08	1.23			Receptor serine/threonine kinase PR5K
VIT_19s0015g00130	9.948e-09	1.229			Serine acetyltransferase 3
VIT_09s0002g03640	2.815e-05	1.226			ABC transporter g family pleiotropic drug resistance 7 PDR7
VIT_01s0010g03640	0.0008757	1.223			DnaJ homolog, subfamily A, member 3
VIT_17s0000g06850	4.302e-06	1.222			No hit
VIT_03s0097g00600	1.606e-08	1.218			Octicosapeptide/Phox/Bem1p (PB1) domain-containing protein
VIT_02s0025g04490	4.898e-05	1.218			UDP-galactose transporter 2 ATUTR2/UTR2
VIT_15s0048g00710	3.529e-12	1.213			Zinc finger (DHHC type)
VIT_07s0031g00080	1.377e-07	1.212			WRKY DNA-binding protein 15
VIT_17s0000g03340	7.044e-06	1.21			Wall-associated kinase 4
VIT_08s0040g02090	1.484e-07	1.209			DnaJ homolog, subfamily C, member 3
VIT_07s0005g02100	1.83e-07	1.208			Shaggy protein kinase alpha (ASK-alpha)
VIT_14s0068g01260	3.598e-11	1.206			Phosphate carrier protein
VIT_18s0001g03170	4.807e-07	1.205			Nodulin MtN21 family
VIT_13s0067g03220	3.582e-05	1.201			Unknown protein
VIT_12s0057g01450	3.883e-08	1.2			Subtilisin protease
VIT_01s0011g03950	0.001023	1.197			Wall-associated kinase
VIT_01s0026g00280	0.0006504	1.195			Trehalose 6-phosphate synthase
VIT_16s0050g01230	2.094e-05	1.192			No hit
VIT_19s0015g00020	3.031e-08	1.188			ABC transporter C member 9
VIT_01s0011g04450	5.589e-06	1.188			MATE efflux family protein
VIT_18s0001g08770	0.0007963	1.185			CF9
VIT_07s0031g00500	0.001115	1.184			Subtilase
VIT_09s0002g00640	6.434e-05	1.183			Small heat stress protein class CIII
VIT_00s0533g00010	6.194e-06	1.178			Unknown protein
VIT_02s0025g03530	5.54e-12	1.176			Gamma-glutamylcysteine synthetase
VIT_19s0014g05040	1.94e-05	1.176			formin homology 2 domain-containing protein 5
VIT_14s0128g00390	0.00035	1.176			Mitochondrial FAD carrier
VIT_00s0527g00020	4.756e-06	1.174			VQ motif-containing protein
VIT_13s0019g04710	2.13e-07	1.173			PUB17 (plant U- box 17)
VIT_06s0061g01030	4.317e-07	1.164	0.0005619	-0.6778	Aspartic proteinase nepenthesin-2 precursor
VIT_09s0018g01190	3.167e-11	1.162			Anthranilate N-benzoyltransferase
VIT_05s0049g00610	0.0001187	1.162			No hit
VIT_14s0068g01500	0.0001756	1.162			Glycerophosphoryl diester phosphodiesterase
VIT_09s0002g02700	0.000248	1.161			Basic helix-loop-helix (bHLH) family
VIT_14s0068g00120	0.0001776	1.16			feronia receptor-like kinase
VIT_11s0016g03330	9.059e-07	1.157			Unknown protein
VIT_01s0011g01360	3.222e-07	1.156			Copper-transporting ATPase RAN1
VIT_11s0149g00380	4.616e-07	1.156			Chitinase-3 protein 1 precursor
VIT_16s0039g01560	1.377e-07	1.154			PLATZ transcription factor
VIT_05s0094g01530	2.571e-06	1.154			ARL (ARGOS)
VIT_15s0046g01190	1.09e-09	1.151			Hydroquinone glucosyltransferase
VIT_07s0005g00030	4.203e-09	1.15			Glutathione S-transferase 8 GSTF8
VIT_09s0002g02480	0.001137	1.149			F-type H+-transporting ATPase g chain
VIT_13s0074g00550	9.77e-05	1.148			Amino acid transporter family
VIT_18s0001g01030	0.0001485	1.148			Protein disulfide isomerase
VIT_17s0000g01410	1.324e-07	1.147			Nucleotide pyrophosphatase
VIT_18s0072g00170	0.0001782	1.146			BRI1 (brassinosteroid insensitive 1)
VIT_12s0055g01150	2.349e-05	1.142			Brassinosteroid insensitive 1-associated receptor kinase 1
VIT_09s0018g01660	1.762e-06	1.141			Biopterin transport-related protein BT1
VIT_16s0050g02480	7.748e-07	1.14			ABC transporter C member 15
VIT_10s0071g00840	0.0001994	1.135			Unknown protein
VIT_13s0064g00270	4.091e-06	1.134			Cinnamyl alcohol dehydrogenase
VIT_16s0050g01710	1.808e-06	1.132			Receptor serine/threonine kinase PR5K
VIT_18s0001g11630	1.688e-06	1.13			Allene oxide synthase
VIT_08s0007g03530	1.526e-10	1.125			Zf A20 and AN1 domain-containing stress-associated protein 4
VIT_08s0007g06040	0.0004997	1.121			Beta-1,3-glucanase
VIT_17s0000g06860	1.055e-10	1.118			SNAP25ous protein SNAP30
VIT_05s0020g00390	6.387e-06	1.114			Unknown protein
VIT_18s0001g13070	0.0004599	1.112			NAD-dependent epimerase/dehydratase
VIT_11s0016g04080	9.183e-06	1.106			Multiprotein-bridging factor 1c MBF1C
VIT_19s0090g01580	0.0007439	1.104			Lysine decarboxylase
VIT_14s0066g02250	1.008e-06	1.101			Leucine-rich repeat transmembrane protein kinase
VIT_12s0034g00910	0.0004259	1.101			R protein L6
VIT_12s0034g00080	3.515e-06	1.098			Anthocyanidin 3-O-glucosyltransferase
VIT_13s0064g01290	0.0001213	1.098			Basic helix-loop-helix (bHLH) family
VIT_13s0067g01960	0.0005053	1.098			Dehydration-responsive element-binding protein 2C
VIT_16s0022g00540	0.001218	1.095			Glycerol 3-phosphate permease
VIT_05s0020g02270	5.525e-14	1.093			Unknown
VIT_01s0011g01900	0.0006551	1.091			Glutathione S-transferase, C-terminal
VIT_04s0008g05020	9.781e-08	1.09			Ras GTP-binding protein (RAN3)
VIT_05s0077g01470	1.155e-05	1.09			Phytochelatin synthetase
VIT_09s0018g00620	1.987e-06	1.087			Co-chaperone-curved DNA binding protein A
VIT_01s0011g04510	5.394e-07	1.084			No hit
VIT_14s0108g00480	0.0004222	1.083			Basic helix-loop-helix (bHLH) family
VIT_11s0052g00240	0.0001873	1.081			Accelerated cell death 11 (ACD11)
VIT_00s1372g00020	1.71e-09	1.079			RAB GTPase RAB1B
VIT_10s0003g01770	0.0001043	1.077			Heat shock transcription factor A4A
VIT_02s0033g00180	0.0002456	1.075	1.47e-05	-0.9172	Phenylpropanoid:glucosyltransferase 2
VIT_13s0047g01210	7.164e-07	1.067			Phospholipid-translocating ATPase ALA1
VIT_07s0031g00160	3.718e-09	1.062			Ubiquitin-conjugating enzyme E2 I
VIT_05s0094g01590	4.012e-08	1.061			Kelch repeat-containing F-box protein
VIT_03s0038g04510	2.929e-06	1.06			Chaperone BCS1 mitochondrial
VIT_05s0077g00550	3.297e-07	1.058			SFR2 (sensitive TO FREEZING 2)
VIT_14s0083g01170	1.803e-06	1.056			Mitochondrial substrate carrier family protein
VIT_00s0181g00010	8.054e-10	1.055			Sugar transporter 1
VIT_04s0023g01100	0.0002274	1.053			Calmodulin
VIT_16s0050g01840	3.33e-06	1.052			Nucleoside triphosphatase
VIT_17s0000g04540	0.000284	1.052			Enolase
VIT_00s1995g00010	0.0002585	1.05			Phosphoenolpyruvate carboxykinase
VIT_12s0142g00590	0.000616	1.05			R protein L6
VIT_15s0046g00980	1.416e-07	1.048			Cyclic nucleotide-regulated ion channel 1
VIT_11s0016g02580	1.206e-07	1.045			MAPK activating protein-like
VIT_16s0050g02350	6.245e-06	1.039			Regulator of nonsense transcripts 1
VIT_13s0175g00150	0.0005772	1.035			Armadillo repeat-containing protein
VIT_17s0000g03440	0.001023	1.035			EMB2454 (embryo defective 2454)
VIT_08s0007g08360	0.0002845	1.033			Zf AN1 and C2H2 domain-containing stress-associated protein 11
VIT_19s0015g00250	5.683e-06	1.031			Zinc transporter ZIP11
VIT_18s0001g07500	7.621e-07	1.03			Mechanosensitive ion channel MSCS-like 2
VIT_14s0006g02900	2.913e-06	1.024			Monoglyceride lipase
VIT_06s0009g01920	0.001252	1.022			No hit
VIT_11s0037g00810	1.635e-06	1.021			Unknown protein
VIT_16s0098g01580	3.446e-09	1.02			Heat shock protein 70
VIT_18s0072g00550	1.287e-06	1.018			Unknown protein
VIT_02s0025g04880	3.777e-09	1.015			Geraniol 10-hydroxylase
VIT_01s0010g02380	0.000704	1.013			F-box domain containing protein
VIT_12s0028g02660	7.939e-10	1.012			Acyl-CoA oxidase (ACX3)
VIT_01s0026g02470	1.2e-05	1.012			Zinc finger (C3HC4-type ring finger)
VIT_11s0016g04720	7.562e-06	1.006			Blight-associated protein p12 precursor
VIT_00s0264g00020	2.385e-06	1.001			Zinc finger (C3HC4-type ring finger)
VIT_00s0160g00110	0.0003112	1.001			TIR-NBS-TIR type disease resistance protein
VIT_18s0001g06950	2.807e-06	1			Purine permease 1 (PUP1)
VIT_13s0067g01120	0.001385	0.9978			Omega-3 fatty acid desaturase, chloroplast, temperature-sensitive (FAD8)
VIT_13s0106g00790	6.098e-06	0.9976			Mevalonate diphosphate decarboxylase (MVD1)
VIT_13s0064g00050	3.61e-05	0.9943			Glutamine-fructose-6-phosphate transaminase 2
VIT_04s0008g00490	7.986e-07	0.9942			Profilin 5 (PRO5) (PRF3)
VIT_01s0011g03980	1.316e-05	0.9942			Wall-associated kinase
VIT_03s0038g03960	1.126e-06	0.9926			Calcium-dependent protein kinase 6 CPK6
VIT_06s0004g04470	0.0001442	0.9848			Heat shock protein 70
VIT_08s0040g02470	2.147e-07	0.9813			Inorganic pyrophosphatase
VIT_08s0040g00770	2.047e-06	0.98			Cysteine protease inhibitor
VIT_02s0012g01280	3.461e-05	0.979			VQ motif-containing protein
VIT_19s0014g00470	0.001127	0.9768			RKF1 (receptor-like kinase in flowers 1)
VIT_11s0037g00300	8.443e-09	0.9751			Signal recognition particle receptor alpha subunit
VIT_11s0016g04990	0.0003117	0.9718			Unknown protein
VIT_07s0191g00230	0.0001657	0.9696			Ring-H2 finger protein ATL5F
VIT_18s0001g12420	3.535e-07	0.9682			SEC14 cytosolic factor
VIT_13s0019g01980	4.647e-07	0.966			Aspartic proteinase nepenthesin-2 precursor
VIT_19s0014g01640	1.004e-05	0.9647			Malate dehydrogenase
VIT_16s0013g01950	0.00085	0.9603			Hexose transporter [Vitis vinifera]
VIT_01s0011g04630	0.0001049	0.9577			Ribose 5-phosphate isomerase
VIT_00s0202g00040	0.0001798	0.9576			Ankyrin repeat protein
VIT_16s0022g00660	2.933e-08	0.9573			Trehalose-6-phosphate phosphatase
VIT_07s0031g00920	2.977e-09	0.9525			Inositol-3-phosphate synthase
VIT_12s0028g03860	4.299e-08	0.9521			Zinc finger (C3HC4-type ring finger) protein (RMA1)
VIT_14s0068g01670	0.0001354	0.9512			ACT domain-containing protein (ACR6)
VIT_15s0046g01660	5.199e-06	0.9504			Unknown protein
VIT_06s0009g03640	0.0001821	0.948	0.001121	0.644	Annexin 1 (ANN1)
VIT_14s0068g00110	5.371e-07	0.948			feronia receptor-like kinase
VIT_11s0016g04270	4.277e-05	0.9478			Hydrolase, alpha/beta fold
VIT_10s0003g04470	1.293e-08	0.947			Glutathione S-conjugate ABC transporter (MRP2)
VIT_18s0001g00360	1.498e-07	0.9436			No hit
VIT_08s0007g00740	8.327e-05	0.9406			Hsp70-interacting protein
VIT_16s0039g01850	0.0001882	0.9394			Syntaxin 7
VIT_01s0010g03300	8.919e-06	0.939			Protein processing in endoplasmic reticulum
VIT_01s0010g03940	0.0004284	0.9387			Sphingosine-1-phosphate lyase
VIT_18s0086g00210	4.491e-06	0.9346			S-locus receptor protein kinase
VIT_08s0007g05810	1.768e-05	0.9328			Calmodulin-binding, plant
VIT_10s0116g00400	5.397e-08	0.9322			SEC14 cytosolic factor
VIT_13s0064g01210	1.167e-05	0.9311			Zf A20 and AN1 domain-containing stress-associated protein 2
VIT_11s0149g00060	5.228e-05	0.93			Unknown
VIT_19s0090g01340	0.001243	0.9258			No hit
VIT_19s0014g02190	0.0001444	0.9223			Tyrosine aminotransferase
VIT_02s0025g02500	2.14e-08	0.92			Metal-nicotianamine transporter YSL1
VIT_17s0000g00400	0.0001031	0.917			Phosphate carrier protein
VIT_18s0001g12100	0.001033	0.9165			Auxilin
VIT_04s0008g02460	2.731e-09	0.9164			H+-transporting ATPase, Plasma membrane
VIT_15s0046g01500	0.0002798	0.9008			Translation initiation factor eIF-1A
VIT_12s0059g01560	5.69e-06	0.9004	1.73e-07	-1.141	Protein disulfide-isomerase A6
VIT_14s0171g00380	5.536e-08	0.8986			DNA-binding bromodomain-containing protein
VIT_18s0001g10830	1.935e-05	0.8982			Patatin
VIT_14s0066g02440	1.185e-05	0.8952			Glycosyl transferase family 14 protein
VIT_11s0016g05190	5.935e-05	0.8944			Phosphate translocator-related
VIT_01s0137g00600	5.927e-06	0.8938			MAP kinase phosphatase (MKP1)
VIT_00s0220g00120	7.672e-06	0.8932			Protein kinase
VIT_17s0000g00800	0.0007661	0.8924			Zinc finger (DHHC type)
VIT_16s0098g01220	0.0001344	0.8923			RabGAP/TBC domain-containing protein
VIT_00s0780g00010	5.416e-05	0.8905			6-phosphofructokinase 2
VIT_13s0158g00150	0.001309	0.8891			Crinkly4
VIT_08s0058g00700	0.0001371	0.8858			F-box protein (FBL3)
VIT_09s0002g01150	0.0006722	0.8858			RelA/SpoT protein (RSH3)
VIT_01s0026g00840	0.0001487	0.8845			ARL1 (ARG1-like 1)
VIT_12s0059g01630	1.059e-05	0.8813			Zinc metalloproteinase
VIT_03s0180g00280	0.0002834	0.8807			Indole-3-acetate beta-glucosyltransferase
VIT_18s0001g09650	0.0002763	0.8806			CYP81E1
VIT_01s0026g01640	6.619e-05	0.8805			Band 7 family
VIT_13s0019g01430	3.113e-07	0.8798	5.93e-16	1.662	Heat shock protein 70
VIT_01s0011g00160	6.895e-05	0.8798			Alpha-1,4-glucan-protein synthase
VIT_18s0001g09390	0.000339	0.8795			Protein phosphatase 2C
VIT_04s0044g01290	0.000173	0.8771			MAP3Ka
VIT_06s0061g01420	0.000169	0.8764			Unknown
VIT_18s0001g11820	0.0007343	0.8736			LIM domain containing protein
VIT_18s0001g11890	4.859e-05	0.8729			E3 ubiquitin-protein ligase RNF5
VIT_12s0034g02220	0.0001224	0.8726			RKF3 (receptor-like kinase IN in flowers 3)
VIT_13s0047g00010	0.0009875	0.865			ZIFL2 (zinc induced facilitator-like 1)
VIT_05s0020g01910	2.575e-05	0.864			1,4-alpha-D-glucan maltohydrolase
VIT_17s0000g02020	5.909e-05	0.8615			Erwinia induced protein 2
VIT_08s0040g00990	0.0002759	0.858			Transcription elongation factor S-II
VIT_11s0052g01840	3.96e-06	0.8543			Diacylglycerol kinase
VIT_08s0040g00470	0.000211	0.8542			Calmodulin-7 (CAM7)
VIT_02s0012g00150	4e-05	0.854			NAK-type protein kinase
VIT_10s0003g05640	0.0008465	0.8531			UDP-arabinose 4-epimerase 3
VIT_17s0000g05860	0.0003539	0.8517			ATATH6 (ABC2 homolog 6)
VIT_04s0044g01620	1.228e-05	0.8511			RGLG1 (ring Domain LIGASE1)
VIT_18s0001g13250	5.759e-05	0.8505			Thioredoxin H-type 1
VIT_19s0093g00220	0.0009559	0.85			Glutathione S-transferase 8 GSTU19
VIT_10s0003g01730	0.0002853	0.8499			PUB17 (plant U- box 17)
VIT_06s0004g04810	8.211e-05	0.846			Protein kinase APK1A
VIT_03s0017g01210	0.0005959	0.8431			Phosphate-induced protein 1
VIT_05s0020g02430	0.0003906	0.8422	7.11e-06	-1.566	Protein FBL4
VIT_16s0039g01390	0.0002131	0.8417			TRNA-Ala synthetase, cytosolic
VIT_00s0662g00040	6.001e-05	0.8413			Ethylene-responsive transcription factor related to APETALA2 4
VIT_17s0000g05480	0.0007275	0.8404			EMB2454 (embryo defective 2454)
VIT_08s0007g02800	0.0003089	0.8378			Pro-X carboxypeptidase Lysosomal
VIT_05s0020g02790	0.0002661	0.8369			Nuclear transcription factor Y subunit C-9
VIT_18s0001g06110	0.0003718	0.8333			R protein L6
VIT_02s0236g00130	0.001139	0.8333			SNF1-related protein kinase SRK2F
VIT_06s0004g07440	7.872e-05	0.8321			Exocyst subunit EXO70 family protein B1
VIT_09s0054g01090	0.0007545	0.8308			Cycloartenol synthase
VIT_14s0060g01290	0.0002822	0.8293			Calreticulin 2 (CRT2)
VIT_13s0019g03990	0.0006411	0.829			Unknown protein
VIT_19s0014g04660	0.001001	0.8288			flavodoxin-like quinone reductase 1
VIT_18s0001g01820	5.886e-05	0.8282			NAC domain-containing protein 17
VIT_15s0048g02010	2.667e-05	0.8279			Shaggy protein kinase theta
VIT_12s0035g00770	0.001123	0.8269			Nitrogen fixation NifU
VIT_16s0022g00450	0.001169	0.8267			Unknown protein
VIT_05s0077g02140	1.043e-06	0.8262			fatty acid multifunctional protein (MFP2)
VIT_11s0118g00210	2.039e-05	0.8255			Nodulation receptor kinase
VIT_08s0007g05920	0.0006758	0.8241			UDP-GlcNAc:dolichyl-phosphate GlcNAc-1-phosphate transferase
VIT_08s0007g05170	8.46e-06	0.8236			TGA-type basic leucine zipper protein AHBP-1b
VIT_04s0023g00690	9.145e-05	0.8224			Protein phosphatase 2C
VIT_14s0060g00110	0.000126	0.8182			Glutamyl-tRNA synthetase, cytoplasmic
VIT_00s0916g00010	0.0005746	0.817			Zinc finger (C3HC4-type ring finger) protein (RMA1)
VIT_10s0003g04540	1.7e-05	0.8166			Cationic amino acid transporter 1
VIT_07s0005g06360	9.025e-06	0.8165			E3 ubiquitin-protein ligase PRT1
VIT_18s0001g14700	2.907e-05	0.8163			Unknown
VIT_11s0016g04730	0.0005027	0.8162			Zinc finger (C3HC4-type ring finger) family protein
VIT_01s0011g05650	0.0004646	0.8133			1-aminocyclopropane-1-carboxylate oxidase
VIT_08s0007g00140	7.926e-06	0.8103			SLT1 (sodium- and lithium-tolerant 1)
VIT_05s0102g00620	0.000279	0.8074			No hit
VIT_09s0018g01840	8.631e-05	0.8048			Cation exchanger (CAX2)
VIT_17s0000g05550	1.733e-07	0.8026			Proton-dependent oligopeptide transport (POT) family protein
VIT_18s0001g13610	0.0001589	0.7995			Abhydrolase domain-containing protein 5
VIT_12s0035g02090	1.687e-06	0.7976			Leucine-rich repeat family protein
VIT_07s0005g00010	1.135e-06	0.7958			Glutathione S-transferase 8 GSTF8
VIT_03s0097g00520	0.0008215	0.7956			Magnesium transporter CorA
VIT_12s0057g00990	0.001105	0.7949			Beta 1,2 N-acetylglucosaminyltransferase
VIT_01s0010g01130	3.564e-06	0.7922	3.58e-05	-6.097	6-phosphogluconate dehydrogenase
VIT_08s0058g00880	9.247e-06	0.792			Class E vacuolar protein-sorting machinery protein HSE1
VIT_15s0046g00020	4.782e-05	0.7882			Ubiquitin-protein ligase
VIT_01s0026g01300	0.0007661	0.7865			Unknown protein
VIT_18s0001g01180	0.0001261	0.7832			Vacuolar sorting-associated protein (Vps27)
VIT_08s0105g00230	1.403e-06	0.7827			BLH1 (embryo sac development arrest 29)
VIT_00s0404g00080	0.0002972	0.7805			Vacuolar protein sorting 28
VIT_18s0001g05030	3.495e-05	0.7761			Glucan 1,3-beta-glucosidase precursor
VIT_19s0177g00070	4.338e-07	0.7747			Polyubiquitin (UBQ14)
VIT_07s0005g01450	9.776e-06	0.7702			BZIP DNA-binding protein BZIP53
VIT_03s0017g01690	0.0006346	0.7668			CIP1 (COP1-interacting protein 4)
VIT_13s0067g01550	0.0001439	0.766			MRH1 (morphogenesis of root hair 1)
VIT_07s0141g00020	0.0002987	0.7656			Sensitive to proton rhizotoxicity 1
VIT_18s0001g02510	5.596e-06	0.7654	0.007701	0.8558	Protein disulfide-isomerase A1
VIT_14s0068g00780	0.001062	0.7647			Nematode chemoreceptor
VIT_08s0007g02350	9.947e-07	0.763			Harpin-induced protein
VIT_12s0028g01350	9.906e-05	0.7608	2.21e-26	3.225	RKF1 (receptor-like kinase in flowers 1)
VIT_01s0137g00810	0.0001416	0.76	1.03e-05	-0.9636	Acetylglucosaminyltransferase
VIT_00s0264g00040	0.0006702	0.7552			Prolyl 4-hydroxylase, alpha subunit
VIT_04s0008g06130	0.0003391	0.7542			KNAT2 (knotted1-like homeobox gene 3)
VIT_11s0016g03010	0.0003554	0.7498			Glutamate carboxypeptidase 2
VIT_12s0055g01160	0.0009733	0.7476			Brassinosteroid insensitive 1-associated receptor kinase 1
VIT_01s0011g02460	0.0008126	0.747			Receptor protein kinase PERK1
VIT_10s0003g03930	8.571e-05	0.7455			Inositol transporter 2
VIT_15s0046g03090	0.0008241	0.7392			DTA2 (downstream target of AGL15 2)
VIT_02s0087g00740	0.0009287	0.7392			Unknown protein
VIT_12s0028g03060	6.15e-05	0.734			HSL1 (HAESA-like 1)
VIT_16s0050g01660	0.0002156	0.7322			UDP-glucoronosyl/UDP-glucosyl transferase UGT88A1
VIT_02s0025g04560	0.0002339	0.7317	5.06e-08	-2.339	Copper amine oxidase
VIT_11s0037g01130	0.0001874	0.7297			TET8 (tetraspanin8)
VIT_00s0404g00020	0.0006198	0.7296			MAPK activating protein C22orf5
VIT_05s0102g00600	0.0001721	0.7271	0.0004639	1.269	No hit
VIT_19s0014g04130	0.0007795	0.7249			Serine/threonine-protein kinase receptor ARK3
VIT_06s0061g00860	0.0006121	0.7236			Zinc-binding protein
VIT_08s0040g00400	0.001207	0.7233			Aquaporin SIP2
VIT_01s0026g01080	0.001034	0.7232			Serine/threonine protein phosphatase PP2A-1 catalytic subunit (PP2A1)
VIT_14s0171g00490	0.0001455	0.7201			Glucose-6-phosphate 1-dehydrogenase, cytoplasmic isoform
VIT_15s0048g02740	0.0001259	0.7141			CBL-interacting protein kinase 9 (CIPK9)
VIT_10s0003g00500	0.0002565	0.7121			Vascular plant one zinc finger protein
VIT_08s0032g01230	0.001396	0.7063			DEAH (Asp-Glu-Ala-His) box polypeptide 36
VIT_18s0001g10560	0.0004917	0.7018			Myosin heavy chain
VIT_05s0094g01320	0.0004903	0.6994			Ankyrin repeat
VIT_07s0005g05790	0.0003313	0.6992	0.0002071	1.071	VAMP726 (VESICLE-associated membrane protein)
VIT_14s0108g00140	0.0002741	0.6935			Ubiquitin-conjugating enzyme E2 A
VIT_11s0065g00140	0.001082	0.6931			Serine/threonine/tyrosine kinase DSK2
VIT_06s0061g00450	0.0001651	0.6897			4-coumarate-CoA ligase
VIT_07s0130g00190	0.0001901	0.6881			Suppressor of gene silencing 3 (SGS3)
VIT_19s0014g01020	0.0008322	0.6839			Protein transport protein Sec61 subunit alpha
VIT_17s0000g03600	0.0002873	0.6836			ATSYTE/NTMC2T3.1/NTMC2TYPE3.1/SYTE
VIT_13s0019g05240	1.087e-05	0.6813			NAC domain-containing protein 78
VIT_07s0005g00410	0.0002065	0.6793			Glycosyl hydrolase family 1 protein
VIT_07s0031g02420	0.0001985	0.6756			F-box domain containing protein
VIT_13s0067g02640	0.001146	0.674			Alpha-galactosidase precursor
VIT_11s0118g00470	0.0002752	0.6727			TIP growth defective 1
VIT_18s0001g03450	0.00044	0.6663			Glycine-rich protein
VIT_19s0014g00290	0.0001356	0.6655			UDP-glucose 4,6-dehydratase
VIT_05s0077g01100	0.0001021	0.6651			Ubiquitin-conjugating enzyme E2 J1
VIT_11s0016g05410	0.001122	0.6651			EIN3-binding F-box protein 1
VIT_08s0007g03610	0.0003649	0.661			Monodehydroascorbate reductase
VIT_08s0007g07450	0.0008552	0.6595			Splicing factor YT521-B
VIT_14s0060g00120	0.001091	0.6571			Germin-like protein 2 [Vitis vinifera]
VIT_13s0047g00250	6.348e-05	0.6555			EIN3
VIT_04s0008g03950	0.001307	0.6549			RD22
VIT_05s0077g01500	0.0009678	0.6514			Drought induced 19 protein
VIT_18s0001g00290	0.0003204	0.6508			OPCL1 (OPC-8:0 COA ligase1)
VIT_11s0065g00210	0.0002828	0.6472			Heat shock protein-related
VIT_18s0001g12750	0.0003085	0.6438			Carbohydrate kinase
VIT_16s0050g02560	9.895e-05	0.6429			Cyclic nucleotide-regulated ion channel 1
VIT_14s0006g03230	0.0001982	0.6425			14-3-3 protein GF14 nu (GRF7)
VIT_06s0009g00960	0.0003067	0.6403			Ubiquitin-specific protease 12 (UBP12)
VIT_15s0046g02480	0.001206	0.6402			Protein kinase
VIT_06s0004g04930	0.0003427	0.6361			Oxysterol binding protein
VIT_06s0004g01380	0.0005723	0.628			S-receptor kinase
VIT_06s0004g04510	0.000347	0.6266			Heat shock protein 70
VIT_11s0052g00880	6.911e-05	0.6179			NADPH-cytochrome P450 oxydoreductase isoform 3
VIT_14s0066g01320	0.0002049	0.6146			formate dehydrogenase (FDH)
VIT_05s0094g00780	4.867e-05	0.6028			Cysteine synthase
VIT_01s0011g00830	0.0009604	0.5985			Nodulin
VIT_15s0021g02090	0.0005495	0.5848			DnaJ homolog, subfamily A, member 2
VIT_05s0029g00010	0.0005183	0.5838			Type 1 membrane protein
VIT_15s0046g03570	0.0001476	0.5751			(+)-neomenthol dehydrogenase
VIT_09s0002g04680	0.0006991	0.556			Heat shock protein 91
VIT_08s0056g00200	0.0004431	0.5407			2,3-bisphosphoglycerate-independent phosphoglycerate mutase
VIT_13s0064g01050	0.000857	0.537			ADP,ATP carrier protein 1
VIT_04s0008g02740	0.00103	0.503			AarF domain containing kinase
VIT_13s0019g03930	2.439e-08	6.955			No hit
VIT_06s0004g05700	1.373e-07	6.794			Glutathione S-transferase 8 GSTU8
VIT_02s0025g02920	1.568e-09	6.516			Quercetin 3-O-methyltransferase 1
VIT_01s0011g01810	5.599e-07	6.394			No hit
VIT_19s0093g00320	2.841e-09	4.973			Glutathione S-transferase 25 GSTU25
VIT_07s0005g03220	1.36e-12	4.903			Ethylene-responsive transcription factor ERF098
VIT_18s0041g00740	6.773e-24	4.832			UDP-glucose: anthocyanidin 5,3-O-glucosyltransferase
VIT_16s0098g01000	5.821e-15	4.584			No hit
VIT_13s0019g02770	9.558e-09	4.524			Heat shock protein 17.6 kDa class I
VIT_12s0059g01720	2.629e-11	4.484			No hit
VIT_08s0007g07690	5.265e-11	4.478			Polygalacturonase inhibiting protein PGIP1
VIT_01s0026g00900	7.491e-15	4.4			Metalloendoproteinase 1 precursor
VIT_02s0241g00100	5.937e-11	4.352			Unknown protein
VIT_17s0000g07670	3.05e-10	4.338			Betaine-aldehyde dehydrogenase
VIT_06s0004g04010	6.064e-11	4.273			Exocyst subunit EXO70 H7
VIT_08s0007g06560	1.333e-13	4.261			Lectin protein kinase
VIT_07s0141g00890	6.767e-23	4.256			CYP94A1
VIT_08s0056g01190	1.592e-13	4.223			Myb domain protein 105
VIT_18s0001g11680	1.249e-20	4.219			Unknown protein
VIT_07s0005g03340	1e-08	4.196			Myb domain protein 14
VIT_19s0014g02120	1.821e-16	4.109			Metallothionein
VIT_17s0000g03390	8.798e-26	4.083			Calmodulin binding protein
VIT_01s0010g03930	7.908e-18	3.934			WRKY DNA-binding protein 75
VIT_16s0050g02510	7.268e-21	3.902			WRKY DNA-binding protein 53
VIT_07s0129g01010	7.871e-11	3.852			Unknown
VIT_07s0005g01360	2.517e-09	3.804			Zinc finger (C3HC4-type ring finger)
VIT_08s0040g02730	4.093e-22	3.778			Exocyst subunit EXO70 H4
VIT_15s0048g02070	1.092e-15	3.75			BON2-associated protein (BAP2)
VIT_08s0007g01400	3.671e-14	3.748			Glutathione S-transferase 8 GSTU8
VIT_06s0004g04180	3.219e-10	3.715			Zinc finger (C2H2 type) protein (ZAT11)
VIT_01s0011g02320	9.779e-40	3.699			Unknown protein
VIT_00s0487g00030	1.296e-07	3.699			R protein MLA10
VIT_13s0019g01130	4.931e-19	3.646			DC1 domain-containing protein
VIT_07s0005g03230	2.598e-13	3.643			Transcription factor TSRF1
VIT_11s0016g02070	5.466e-20	3.636			Basic helix-loop-helix (bHLH) family
VIT_05s0094g00360	7.595e-12	3.633			Chitinase class IV
VIT_13s0019g02840	4.035e-12	3.623			Heat shock protein 18.2 kDa class I
VIT_08s0056g00290	2.162e-30	3.602			Calcium-binding protein CML
VIT_07s0197g00130	0.0003772	3.519			Disease resistance protein (TIR-NBS-LRR class)
VIT_03s0088g01180	6.246e-26	3.478			Proline iminopeptidase
VIT_00s0181g00080	7.475e-11	3.455			F-box domain containing protein
VIT_07s0104g00850	1.515e-08	3.383			Pto kinase interactor
VIT_05s0077g01540	1.113e-16	3.382			Bet v I allergen
VIT_16s0013g00900	1.334e-14	3.379			Ethylene-responsive transcription factor ERF105
VIT_16s0050g01310	1.547e-14	3.317			C2 domain-containing protein
VIT_05s0094g00330	2.405e-36	3.292			Chitinase, class IV [Vitis vinifera]
VIT_05s0020g03690	1.072e-22	3.269			GCN5 N-acetyltransferase (GNAT)
VIT_03s0132g00340	1.239e-17	3.258			Wall-associated receptor kinase-like 10
VIT_05s0094g00340	5.053e-56	3.224			Chitinase class IV
VIT_18s0001g06400	8.683e-11	3.221			No hit
VIT_16s0050g01690	6.013e-45	3.198			Receptor kinase homolog LRK10
VIT_09s0018g00240	8.279e-20	3.174			WRKY DNA-binding protein 40
VIT_17s0000g06710	9.884e-21	3.159			Leucine-rich repeat transmembrane protein kinase
VIT_04s0023g00430	1.172e-15	3.159			Tyrosine specific protein phosphatase
VIT_09s0002g00220	2.317e-31	3.15			Avr9/Cf-9 rapidly elicited protein 132
VIT_19s0140g00120	2.391e-37	3.141			Gibberellin 2-beta-dioxygenase 1
VIT_05s0020g03710	3.524e-32	3.139			GCN5 N-acetyltransferase (GNAT)
VIT_15s0048g02300	2.908e-37	3.137			NAC transcription factor-like 9
VIT_04s0008g07250	1.01e-22	3.129			Aspartyl protease
VIT_17s0000g03380	3.091e-19	3.111			Calmodulin binding protein
VIT_01s0011g00380	8.902e-16	3.104			SP1L1 (SPIRAL1-like1)
VIT_12s0057g00420	1.77e-34	3.093			Auxin-responsive protein AIR12
VIT_13s0019g01360	1.394e-15	3.087	0.008743	-4.214	Unknown
VIT_07s0141g00930	1.327e-20	3.083	0.001134	-0.7033	33 kDa secretory protein
VIT_13s0019g02300	8.018e-29	3.079			Wall-associated receptor kinase-like 20
VIT_18s0041g02060	1.617e-08	3.049			12-oxophytodienoate reductase 2
VIT_04s0008g07150	5.62e-14	3.038			Aspartyl protease
VIT_01s0026g01730	4.861e-10	3.037			WRKY DNA-binding protein 72
VIT_04s0008g01380	1.949e-27	3.03			Unknown protein
VIT_02s0234g00130	9.813e-23	3.014			Ethylene responsive element binding factor 1
VIT_13s0019g02740	8.845e-13	2.993			Heat shock protein 17.6 kDa class I
VIT_02s0025g01280	5.732e-19	2.964			WRKY DNA-binding protein 53
VIT_11s0016g00710	4.035e-12	2.963			Jasmonate ZIM-domain protein 1
VIT_13s0067g00260	3.803e-30	2.932			Nematode-resistance protein
VIT_13s0019g02180	1.993e-11	2.925			Tropinone reductase
VIT_13s0019g04060	5.354e-18	2.913			MLO1
VIT_07s0005g04050	1.529e-08	2.888			Leucine Rich Repeat receptor-like kinase
VIT_12s0057g01130	1.227e-14	2.873			R protein disease resistance protein
VIT_00s0780g00040	2.25e-15	2.868			RGLG2 (ring Domain LIGASE2)
VIT_01s0011g06600	1.679e-09	2.865			Glutamate decarboxylase
VIT_14s0068g01360	9.872e-07	2.857			GEM-like protein 5
VIT_08s0007g01650	1.46e-11	2.856			Auxin-independent growth promoter
VIT_06s0004g06840	6.018e-20	2.834			Protein phosphatase 2C
VIT_07s0005g00660	5.781e-21	2.807			Late embryogenis abundant protein 5
VIT_02s0025g04320	4.651e-12	2.806			Thaumatin
VIT_11s0016g01970	1.153e-13	2.799			Calmodulin-binding region IQD6
VIT_10s0071g00190	2.295e-17	2.795	0.007479	-1.331	R protein disease resistance protein
VIT_16s0013g00970	6.987e-09	2.784	6e-25	-4.499	Ethylene responsive element binding factor 5
VIT_08s0058g00290	7.44e-15	2.783			Receptor lectin protein kinase
VIT_02s0012g02190	5.674e-19	2.78			Cellulose synthase CSLD2
VIT_08s0040g02170	8.848e-13	2.768	1.74e-07	-1.193	MLO6 (mildew resistance locus O 6)
VIT_02s0025g04330	1.138e-10	2.762			Thaumatin VVTL1 [Vitis vinifera]
VIT_14s0066g02610	7.658e-22	2.758			Unknown
VIT_18s0001g02420	7.596e-34	2.753			Aspartic proteinase Asp1 precursor
VIT_06s0061g01480	5.121e-17	2.753			ABC transporter G member 22
VIT_16s0050g01300	2.365e-12	2.747			C2 domain-containing protein
VIT_12s0057g01430	1.405e-17	2.743			Heavy-metal-associated domain-containing protein
VIT_05s0077g01580	8.477e-28	2.717			Pathogenesis protein 10 [Vitis vinifera]
VIT_07s0005g01710	1e-12	2.709			WRKY DNA-binding protein 23
VIT_09s0002g01080	4.075e-35	2.705			Lipoxygenase
VIT_06s0004g03620	9.508e-32	2.704			MAPK MPK13
VIT_06s0004g07510	1.747e-09	2.704			No hit
VIT_05s0077g00730	2.595e-12	2.702			WRKY DNA-binding protein 48
VIT_13s0084g00130	1.094e-11	2.689			CXE carboxylesterase
VIT_16s0039g01330	1.215e-22	2.688			Receptor kinase homolog LRK10
VIT_08s0007g04570	1.782e-08	2.687			UGT73D1 (UDP-glucosyl transferase 73D1)
VIT_06s0061g01490	1.194e-20	2.683			ABC transporter G member 22
VIT_18s0072g00990	4.825e-30	2.677			Leucine-rich repeat protein kinase
VIT_00s0477g00030	3.681e-12	2.677			MATE efflux family protein ripening responsive
VIT_10s0071g00150	9.702e-17	2.674			R protein disease resistance protein
VIT_04s0008g03530	8.441e-18	2.673	0.007614	-0.5333	Ankyrin repeat
VIT_17s0119g00110	2.376e-20	2.648			GRAM domain-containing protein / ABA-responsive
VIT_12s0059g00880	7.821e-23	2.64			WRKY DNA-binding protein 6
VIT_10s0003g00140	1.138e-13	2.631			Ethylene-responsive transcription factor 9
VIT_11s0149g00280	3.463e-14	2.623			Chitinase A
VIT_17s0000g02650	8.027e-11	2.621			Myb domain protein 7
VIT_04s0008g03770	8.716e-23	2.618			Aspartate aminotransferase P1
VIT_10s0003g00790	1.04e-32	2.616			Glutamate receptor protein
VIT_01s0137g00670	2.844e-13	2.605			Quinolinate synthase
VIT_17s0000g03560	3.448e-13	2.605			(myb domain protein 62
VIT_00s0179g00260	1.109e-21	2.584			Calcium-transporting ATPase 12 ACA12
VIT_05s0020g03240	4.025e-11	2.576			S-receptor kinase
VIT_04s0008g05760	1.481e-16	2.573			WRKY DNA-binding protein 18
VIT_03s0038g03800	9.803e-28	2.569			Protein kinase APK1B
VIT_14s0066g02040	2.805e-13	2.561			Chaperone BCS1 mitochondrial
VIT_04s0044g00040	3.411e-11	2.554			Dirigent
VIT_11s0052g00100	3.086e-14	2.546			Basic helix-loop-helix (bHLH) family
VIT_04s0079g00790	2.67e-11	2.545			Acyl-CoA synthetases (Acyl-activating enzyme 11)
VIT_14s0068g01300	2.895e-15	2.54			Serine palmitoyltransferase
VIT_01s0011g02480	2.099e-18	2.537			Phospholipid-transporting ATPase
VIT_19s0014g04940	1.496e-36	2.534			Chitin-inducible gibberellin-responsive protein 1
VIT_17s0000g08770	4.83e-16	2.532			Cysteine-rich receptor-like protein kinase 2
VIT_08s0007g07520	4.329e-24	2.531			3-oxoacyl-[acyl-carrier-protein] reductase, chloroplast
VIT_17s0000g05410	2.875e-19	2.521			Galactosyltransferase
VIT_02s0236g00100	1.558e-19	2.519			Unknown
VIT_19s0093g00550	2.975e-15	2.519			9-cis-epoxycarotenoid dioxygenase 2
VIT_05s0020g04000	5.993e-20	2.506	0.003449	-1.501	Zinc finger (C3HC4-type ring finger)
VIT_19s0090g01360	2.098e-21	2.506			No hit
VIT_06s0004g07280	4.819e-24	2.492			UDP-glucuronosyl/UDP-glucosyltransferase
VIT_16s0050g01240	5.118e-29	2.488			Heavy-metal-associated domain-containing protein
VIT_10s0071g00130	1.674e-10	2.465			R protein disease resistance protein
VIT_15s0024g00400	3.243e-15	2.457	0.0009921	-0.8499	R protein MLA10
VIT_07s0031g00670	1.607e-29	2.442			Heat shock transcription factor 4
VIT_16s0050g02220	4.852e-20	2.442			Acidic endochitinase (CHIB1)
VIT_13s0067g00700	2.995e-15	2.439			Hydrolase, alpha/beta fold
VIT_19s0093g00400	3.214e-12	2.434			Glutathione S-transferase 25 GSTU25
VIT_02s0154g00300	1.257e-07	2.427			Small nuclear ribonucleoprotein Sm D3
VIT_05s0020g02200	5.166e-12	2.421			Inosine-uridine preferring nucleoside hydrolase
VIT_05s0049g00720	5.767e-13	2.412			No hit
VIT_18s0001g11830	6.287e-21	2.402			Calmodulin
VIT_06s0004g07270	4.845e-20	2.389			UDP-glucoronosyl and UDP-glucosyl transferase
VIT_08s0007g08300	4.843e-52	2.388			Calcium-dependent protein kinase 32 CPK32
VIT_14s0006g01600	2.247e-12	2.38			Unknown
VIT_09s0002g05600	1.649e-35	2.378			ABC transporter g family pleiotropic drug resistance 12 PDR12
VIT_00s0510g00050	5.272e-11	2.378			Aspartyl protease
VIT_07s0005g01680	2.694e-07	2.369	1.78e-21	2.419	Stachyose synthase
VIT_06s0004g06400	5.446e-12	2.367	0.0002716	3.65	Anthocyanidin 3-O-glucosyltransferase
VIT_06s0004g03540	8.864e-30	2.366	0.001631	-1.054	MAPK (MPK3)
VIT_18s0001g03810	1.608e-09	2.366			Protein kinase
VIT_07s0129g00240	1.921e-11	2.36			C2H2 zinc finger protein AZF1
VIT_14s0066g01150	2.311e-18	2.353			Cinnamoyl-CoA reductase
VIT_16s0013g01920	7.63e-27	2.352			Ser/Thr protein kinase
VIT_10s0003g05450	1.792e-16	2.35			Reticuline oxidase precursor
VIT_06s0004g01670	2.735e-11	2.347			UDP-glucoronosyl and UDP-glucosyl transferase
VIT_11s0016g02850	2.912e-30	2.346			Phosphofructokinase
VIT_07s0031g02390	4.83e-31	2.344			Phytoalexin-deficient 4 protein (PAD4)
VIT_14s0108g00930	2.047e-14	2.339			Unknown protein
VIT_19s0014g04650	7.22e-15	2.328			Avr9/Cf-9 rapidly elicited protein 20
VIT_04s0008g02510	1.523e-22	2.324			Receptor kinase homolog LRK10
VIT_02s0012g01400	2.721e-43	2.317			PLATZ transcription factor
VIT_18s0122g00780	6.425e-32	2.317			Inorganic phosphate transporter
VIT_00s2563g00010	1.874e-25	2.315			Glycogenin glucosyltransferase
VIT_14s0066g00810	1.101e-15	2.306			Raffinose synthase
VIT_19s0015g02610	1.409e-13	2.294			Glutathione S-transferase 25 GSTU25
VIT_14s0036g00520	6.949e-28	2.283			L-allo-threonine aldolase
VIT_08s0007g07120	8.435e-44	2.276			Kelch-like protein 18
VIT_06s0061g00120	4.118e-18	2.257			Beta-1,3-glucanase [Vitis riparia]
VIT_06s0004g04110	4.1e-15	2.254			Unknown protein
VIT_09s0002g03610	3.377e-16	2.247			MYB divaricata
VIT_11s0016g04700	4.669e-23	2.246			Beta-ketoacyl-CoA synthase
VIT_05s0049g01550	2.283e-29	2.243			Peptide transporter protein 3
VIT_12s0028g01410	1.997e-20	2.242			Heat shock transcription factor A4A
VIT_06s0004g04960	1.481e-24	2.241			Scarecrow-like transcription factor 14 SCL14
VIT_14s0068g01250	1.178e-17	2.241			Mitochondrial phosphate transporter
VIT_06s0004g06710	1.099e-45	2.232			Cys-3-His zinc finger protein
VIT_12s0059g02150	5.056e-31	2.195	1.59e-06	1.912	Aconitate hydratase, cytoplasmic
VIT_14s0066g01810	9.492e-15	2.194			SAG101 (senescence-associated gene 101)
VIT_13s0067g03430	3.266e-15	2.184			ARR9 typeA
VIT_14s0030g01980	1.758e-29	2.18			Auxin-induced protein PCNT115
VIT_18s0001g05250	1.113e-38	2.178			DREB sub A-6 of ERF/AP2 transcription factor (RAP2.4)
VIT_08s0007g08260	4.137e-27	2.159			Guanylate kinase
VIT_02s0154g00350	2.576e-10	2.143			L-lactate dehydrogenase A
VIT_14s0066g02060	3.08e-15	2.139			AAA-type ATPase
VIT_09s0070g00160	2.747e-35	2.119			CBL-interacting protein kinase 6 (CIPK6)
VIT_10s0042g01150	6.61e-23	2.119			ARGONAUTE 2 (AGO2)
VIT_02s0025g02560	2.222e-14	2.086			O-succinylhomoserine sulfhydrylase
VIT_06s0061g00440	4.461e-17	2.08			Heavy-metal-associated domain-containing protein
VIT_19s0093g00150	8.085e-19	2.072			Glutathione S-transferase 25 GSTU25
VIT_00s0353g00060	1.041e-17	2.062			ARK3 (Arabidopsis Receptor Kinase 3)
VIT_03s0017g02170	1.484e-19	2.054			Zinc transporter ZIP5
VIT_05s0102g00210	1.946e-16	2.048			Unknown protein
VIT_01s0011g05470	9.824e-20	2.046			PGPS/D12
VIT_11s0016g04750	3.271e-15	2.042			Potassium channel AKT1
VIT_11s0052g00450	7.975e-19	2.001			WRKY DNA-binding protein 11
VIT_16s0098g00850	3.587e-17	1.993	0.000611	-1.521	Caffeic acid O-methyltransferase
VIT_05s0102g00590	1.506e-20	1.973			No hit
VIT_18s0001g07320	1.363e-08	1.961			2-oxoglutarate/malate carrier protein, Mitochondrial
VIT_03s0017g00650	1.163e-22	1.909			GTP cyclohydrolase II
VIT_13s0019g01100	3.364e-11	1.895			Unknown protein
VIT_01s0011g03070	5.844e-16	1.89			AP2 domain-containing protein RAP2.8
VIT_13s0019g02040	2.443e-12	1.87			Lectin protein kinase
VIT_19s0015g01440	7.262e-15	1.861			Unknown protein
VIT_08s0040g03100	2.244e-13	1.854			Glutathione S-transferase GSTO1
VIT_00s0463g00020	1.338e-13	1.834			Scarecrow transcription factor 5 (SCL5)
VIT_16s0013g01120	3.725e-10	1.809			Ethylene-responsive transcription factor ERF105
VIT_18s0001g11950	2.07e-07	1.801			Unknown protein
VIT_02s0025g03020	6.043e-14	1.798			NAC domain-containing protein 14
VIT_06s0080g01230	1.899e-32	1.787			DnaJ homolog, subfamily A, member 2
VIT_04s0008g01070	3.899e-18	1.752			Calmodulin-binding region IQD6
VIT_03s0063g00050	4.389e-09	1.737	1.46e-06	-1.165	UDP-glucuronosyl/UDP-glucosyltransferase
VIT_16s0098g00760	1.671e-24	1.685			No apical meristem cup-shaped cotyledon2
VIT_09s0002g05940	1.325e-07	1.569			Ras GTP-binding protein (RAN3)
VIT_18s0041g02080	7.579e-05	1.561			12-oxophytodienoate reductase 2
[truncated: 2,802 more rows]
