# Supplementary material for: Oregano essential oil vapour prevents Plasmopara viticola infection in grapevine (Vitis Vinifera) and primes plant immunity mechanisms
Source: PLoS One. 2019 Sep 27;14(9):e0222854. doi: 10.1371/journal.pone.0222854 (PMC6764689; doi:10.1371/journal.pone.0222854)
Supplement: S3 Table — (XLSX) [file pone.0222854.s005.xlsx]

## Sheet: deg24hall
ID	cluster_allocation_24h	Cluster_allocation_10d	Functional.annotation
VIT_14s0081g00030	blue	green	Pathogenesis-related protein-4 (Chitinase )
VIT_14s0128g00120	blue	red	Ring-H2 finger protein ATL3B
VIT_03s0017g02000	blue	red	Anthocyanidin 3-O-glucosyltransferase
VIT_09s0002g05400	blue	yellow	ABC transporter g family pleiotropic drug resistance 12 PDR12
VIT_01s0011g03850	blue	yellow	Unknown protein
VIT_07s0031g02610	blue	yellow	NAC domain containing protein 2
VIT_19s0015g02730	blue		Glutathione S-transferase 25 GSTU25
VIT_02s0087g00750	blue		Proteinase inhibitor I4, serpin
VIT_13s0084g00670	blue		Unknown protein
VIT_06s0004g01020	blue		Dirigent protein
VIT_18s0001g04640	blue		No hit
VIT_16s0050g01650	blue		Unknown
VIT_16s0050g01680	blue		UDP-glucose: anthocyanidin 5,3-O-glucosyltransferase
VIT_06s0004g00020	blue		NAC domain containing protein 32
VIT_01s0127g00700	blue		Unknown protein
VIT_10s0003g00480	blue		Isoflavone methyltransferase/ Orcinol O-methyltransferase 1 oomt1
VIT_05s0062g00300	blue		UDP-glucoronosyl/UDP-glucosyl transferase UGT75C1
VIT_08s0007g02360	blue		Harpin inducing protein 1-like 9
VIT_08s0058g00690	blue		WRKY DNA-binding protein 33
VIT_00s0615g00020	blue		Cinnamyl alcohol dehydrogenase
VIT_04s0044g00220	blue		Monooxygenase
VIT_13s0156g00150	blue		Unknown
VIT_11s0016g04050	blue		No hit
VIT_03s0017g01940	blue		Unknown
VIT_09s0002g05490	blue		ABC transporter g family pleiotropic drug resistance 12 PDR12
VIT_00s0194g00120	blue		Serine acetyltransferase
VIT_18s0001g15130	blue		WD40 repeat protein
VIT_13s0019g00480	blue		Zinc finger (C2H2 type) family
VIT_08s0007g05580	blue		Embryo-abundant protein
VIT_04s0044g00230	blue		Monooxygenase (MO2)
VIT_11s0016g01810	blue		Unknown protein
VIT_05s0049g01020	blue		Myb domain protein 14
VIT_12s0028g03270	blue		Ethylene-responsive transcription factor 9
VIT_19s0014g03290	blue		NAC domain containing protein 19
VIT_14s0108g01000	blue		Calcium-binding EF hand
VIT_18s0001g09230	blue		Salt tolerance zinc finger
VIT_18s0041g02020	blue		12-oxophytodienoate reductase 2
VIT_06s0009g01620	blue		Harpin-induced protein
VIT_18s0122g00690	blue		Laccase
VIT_19s0093g00110	blue		Glutathione S-transferase 22 GSTU22
VIT_12s0055g00320	blue		UDP-glucose: anthocyanidin 5,3-O-glucosyltransferase
VIT_17s0000g08720	blue		RKF2 (receptor-like serine/threonine kinase 2)
VIT_02s0033g01380	blue		Alternative oxidase 1D
VIT_00s0179g00370	blue		ESCRT-I complex subunit TSG101
VIT_10s0116g01200	blue		WRKY DNA-binding protein 6
VIT_05s0062g00270	blue		UDP-glucose:flavonoid 7-O-glucosyltransferase
VIT_06s0004g01010	blue		Dirigent protein pDIR9
VIT_18s0001g11130	blue		Calmodulin-binding protein AR781
VIT_15s0046g01140	blue		WRKY DNA-binding protein 53
VIT_09s0002g05560	blue		ABC transporter g family pleiotropic drug resistance 12 PDR12
VIT_09s0054g00910	blue		Chaperone BCS1 mitochondrial
VIT_12s0055g00200	blue		UDP-glucose glucosyltransferase
VIT_03s0088g00290	blue		Phytosulfokines PSK2
VIT_18s0166g00010	blue		Protein kinase Xa21
VIT_03s0091g00690	blue		Salt tolerance zinc finger
VIT_09s0054g00900	blue		Chaperone BCS1 mitochondrial
VIT_09s0002g05810	blue		Boron transporter-like protein 4
VIT_13s0019g03910	blue		Unknown
VIT_05s0077g01560	blue		Pathogenesis protein 10.3 [Vitis quinquangularis]
VIT_05s0062g00310	blue		UDP-glucoronosyl/UDP-glucosyl transferase UGT75C1
VIT_05s0077g01550	blue		Pathogenesis protein 10.3 [Vitis quinquangularis]
VIT_04s0023g02900	blue		Ferulate-5-hydroxylase
VIT_17s0000g03370	blue		Calmodulin-binding protein
VIT_03s0063g00880	blue		Calmodulin-binding protein
VIT_14s0081g00050	blue		PATHOgenesIS-related 4
VIT_18s0122g00300	blue		Unknown protein
VIT_11s0016g03080	blue		Clavata1 receptor kinase (CLV1)
VIT_12s0034g00130	blue		Anthocyanidin 3-O-glucosyltransferase
VIT_16s0050g01250	blue		Heavy-metal-associated domain-containing protein
VIT_03s0017g02110	blue		Anthocyanidin 3-O-glucosyltransferase
VIT_14s0060g01470	blue		Calmodulin-binding protein
VIT_01s0011g04550	blue		Unknown protein
VIT_02s0025g00350	blue		Heavy-metal-associated domain-containing protein
VIT_16s0039g01070	blue		Glutathione S-transferase 25 GSTU7
VIT_06s0080g01090	blue		CCR4-NOT transcription complex subunit 7/8
VIT_06s0061g00100	blue		Glucan endo-1,3-beta-glucosidase, acidic isoform precursor
VIT_17s0000g04750	blue		UDP-glycosyltransferase 89B2
VIT_16s0013g01110	blue		Ethylene-responsive transcription factor 5
VIT_12s0055g00290	blue		Anthocyanidin 3-O-glucosyltransferase
VIT_05s0077g01970	blue		Zinc finger (C3HC4-type ring finger)
VIT_12s0134g00240	blue		Avr9/Cf-9 rapidly elicited protein 20
VIT_05s0077g01570	blue		Pathogenesis protein 10 [Vitis vinifera]
VIT_06s0004g07500	blue		WRKY DNA-binding protein 33
VIT_18s0001g15120	blue		Unknown protein
VIT_16s0013g01080	blue		Ethylene-responsive transcription factor ERF105
VIT_14s0060g02320	blue		Respiratory burst oxidase protein B (ATRBOHB)
VIT_04s0008g01470	blue		WRKY DNA-binding protein 50
VIT_08s0032g01150	blue		Syntaxin 1B/2/3/4
VIT_06s0004g04950	blue		Scarecrow-like transcription factor 14 SCL14
VIT_05s0077g01530	blue		Pathogenesis protein 10 [Vitis vinifera]
VIT_12s0055g00310	blue		UDP-glucose glucosyltransferase
VIT_12s0055g00160	blue		UDP-glycosyltransferase 71E1
VIT_18s0001g04660	blue		No hit
VIT_01s0010g02460	blue		Glyceraldehyde-3-phosphate dehydrogenase, cytosolic 3
VIT_04s0044g01430	blue		Unknown protein
VIT_08s0040g00540	blue		VQ motif-containing protein
VIT_12s0059g01380	blue		1-aminocyclopropane-1-carboxylate oxidase 1
VIT_02s0025g01720	blue		GDA2
VIT_02s0025g03300	blue		Potassium channel tetramerisation domain-containing protein
VIT_13s0067g01070	blue		Cys-3-His zinc finger protein
VIT_17s0000g08080	blue		Armadillo/beta-catenin repeat protein / U-box domain-containing protein
VIT_18s0001g03430	blue		Flavonol synthase
VIT_00s0615g00030	blue		Mannitol dehydrogenase (ELI3-1)
VIT_03s0038g03530	blue		LYS/HIS transporter 7
VIT_19s0015g01370	blue		Molecular chaperone DnaJ
VIT_14s0060g00810	blue		Galactinol synthase
VIT_12s0034g00140	blue		UDP-glucose glucosyltransferase
VIT_01s0011g06450	blue		Deoxymugineic acid synthase
VIT_15s0048g01750	cyan	green	fasciclin arabinogalactan-protein (FLA8)
VIT_04s0008g01880	cyan	orange	Cytokinin dehydrogenase 7
VIT_18s0001g13200	cyan	red	Cytokinin dehydrogenase 5 precursor
VIT_07s0129g00340	cyan	yellow	Shoot gravitropism 7
VIT_03s0063g01880	cyan		Acyl-CoA synthetase long-chain member 2
VIT_12s0059g00190	cyan		Beta-expansin (EXPB3)
VIT_10s0003g00620	cyan		Lipase GDSL
VIT_15s0046g02400	cyan		Glycerol-3-phosphate acyltransferase 8
VIT_18s0001g14660	cyan		P-glycoprotein 13
VIT_18s0001g09980	cyan		Unknown protein
VIT_02s0025g03320	cyan		CYP86A2
VIT_05s0051g00590	cyan		Pectate lyase
VIT_18s0001g05950	cyan		Cis-zeatin O-beta-D-glucosyltransferase
VIT_06s0061g00560	cyan		Exostosin FRA8 (Fragile fiber8)
VIT_15s0046g02000	cyan		Polygalacturonase GH28
VIT_14s0108g00740	cyan		GASA4
VIT_14s0066g00010	cyan		Unknown protein
VIT_13s0084g00820	cyan		Pepsin A
VIT_15s0021g00050	cyan		Eceriferum 1 (CER1 protein) Sterol desaturase
VIT_08s0007g02000	cyan		Glycerol-3-phosphate acyltransferase 8
VIT_09s0002g00450	cyan		Subtilase
VIT_08s0007g02470	cyan		Aspartyl protease
VIT_00s0804g00020	cyan		Unknown protein
VIT_01s0026g02620	cyan		Expansin [Vitis labrusca x Vitis vinifera] EXPA15
VIT_03s0038g01830	cyan		Proline-rich protein 4
VIT_01s0026g00570	cyan		Bet v I allergen
VIT_14s0083g00080	cyan		Unknown protein
VIT_11s0016g02210	cyan		GATA transcription factor 24
VIT_02s0025g04550	cyan		Glucose-methanol-choline (GMC) oxidoreductase
VIT_02s0025g03540	cyan		Tubulin beta-6 chain
VIT_08s0007g00410	cyan		Myb domain protein 91
VIT_09s0002g03150	cyan		Lipase GDSL
VIT_16s0022g00670	cyan		Vacuolar invertase 1, GIN1
VIT_12s0028g00040	cyan		Unknown protein
VIT_05s0020g03380	cyan		WNK1 (with no lysine (K) 1)
VIT_17s0000g02700	cyan		Alpha-dioxygenase 2
VIT_17s0000g08480	cyan		ATMYB66/WER/WER1 (WEREWOLF 1)
VIT_04s0008g01220	cyan		RKL1 (Receptor-like kinase 1)
VIT_06s0004g00440	cyan		No hit
VIT_13s0074g00390	cyan		CYP77A2
VIT_04s0008g05640	cyan		Protease inhibitor/seed storage/lipid transfer protein (LTP)
VIT_18s0001g07340	cyan		Aspartic proteinase nepenthesin-1 precursor
VIT_11s0016g05840	cyan		Protease inhibitor/seed storage/lipid transfer protein (LTP)
VIT_09s0002g05700	cyan		Phototropic-responsive NPH3
VIT_06s0004g04000	cyan		Beta-ketoacyl-CoA synthase
VIT_15s0046g02030	cyan		Protein kinase
VIT_05s0077g01670	cyan		Major cherry allergen Pru av 1.0202
VIT_12s0028g02240	cyan		Thioredoxin TTL3 (Tetratricopetide-repeat thioredoxin-like 3)
VIT_15s0048g02510	cyan		Basic helix-loop-helix (bHLH) family
VIT_11s0016g05830	cyan		No hit
VIT_17s0000g09400	cyan		Unknown protein
VIT_15s0021g01280	cyan		Cyclin-U4-1 (CycU4
VIT_13s0019g04390	cyan		GATA transcription factor 10
VIT_03s0091g01080	cyan		1-aminocyclopropane-1-carboxylate oxidase
VIT_14s0128g00210	cyan		Xyloglucanase inhibitor
VIT_08s0007g06870	cyan		Zinc finger protein 8
VIT_07s0005g01290	cyan		DnaJ homolog, subfamily C, member 7
VIT_10s0003g01050	cyan		CHUP1 (chloroplast unusual positioning 1)
VIT_11s0052g00630	cyan		Metallothionein
VIT_11s0016g02920	cyan		Unknown protein
VIT_14s0068g02010	cyan		IMP dehydrogenase/GMP reductase
VIT_18s0001g08320	cyan		IMP dehydrogenase/GMP reductase
VIT_08s0007g07330	cyan		No hit
VIT_10s0116g00520	cyan		Xyloglucan endotransglucosylase/hydrolase 8
VIT_08s0058g00470	cyan		Abscisic acid receptor PYL4 RCAR10
VIT_19s0014g01470	cyan		Thioredoxin TTL1 (Tetratricopetide-repeat thioredoxin-like 1)
VIT_12s0134g00160	cyan		Xyloglucan endotransglycosylase/hydrolase 16
VIT_06s0061g00730	cyan		Aquaporin GAMMA-TIP3/TIP1
VIT_12s0059g01830	cyan		Unknown
VIT_06s0009g03350	cyan		Phosphatidylglycerol specific phospholipase C
VIT_11s0016g02180	cyan		Amine oxidase
VIT_11s0016g00590	cyan		Invertase/pectin methylesterase inhibitor
VIT_10s0071g00250	cyan		Strictosidine synthase
VIT_03s0091g01090	cyan		Unknown
VIT_03s0038g03860	cyan		Phosphate-induced protein 1
VIT_05s0062g00250	cyan		Xyloglucan endotransglucosylase/hydrolase 15
VIT_19s0015g01120	cyan		Clavata-like kinase
VIT_01s0010g00020	cyan		DNA-3-methyladenine glycosidase I
VIT_04s0079g00220	cyan		Steroid sulfotransferase
VIT_18s0001g06690	cyan		Gibberellin 20 oxidase 2
VIT_18s0001g05840	cyan		RNA recognition motif (RRM)-containing protein
VIT_02s0087g00380	cyan		No hit
VIT_12s0028g02590	cyan		BZIP transcription factor
VIT_14s0068g00510	cyan		Unknown
VIT_19s0014g01780	cyan		BZIP transcription factor
VIT_02s0025g04310	green	blue	Thaumatin
VIT_02s0025g01430	green	blue	Zinc finger (C3HC4-type ring finger) family protein ATL1E
VIT_18s0122g00500	green	blue	BZIP transcription factor BZIP60
VIT_06s0004g03350	green	cyan	Lateral organ boundaries protein 1
VIT_14s0068g01270	green	cyan	No hit
VIT_19s0014g04470	green	cyan	S-locus protein kinase
VIT_01s0026g02310	green	green	SUR2
VIT_03s0091g00310	green	green	Indole-3-acetic acid-amido synthetase GH3.8
VIT_14s0081g00020	green	orange	Pathogenesis-related protein-4 (Chitinase )
VIT_03s0038g00230	green	orange	Purple acid phosphatase 2 PAP2
VIT_08s0007g01510	green	orange	Phosphatidic acid phosphatase / PAP2
VIT_07s0005g01220	green	orange	DnaJ homolog, subfamily B, member 11
VIT_14s0030g01890	green	red	Unknown
VIT_05s0049g01890	green	red	Unknown
VIT_18s0001g08760	green	red	No hit
VIT_05s0102g00200	green	red	Unknown protein
VIT_03s0063g00060	green	red	IMP dehydrogenase
VIT_18s0001g07780	green	red	ABA-responsive protein (HVA22a)
VIT_07s0031g00880	green	yellow	Nodulation protein
VIT_13s0019g01490	green	yellow	C2 domain-containing protein
VIT_16s0050g01770	green		Unknown
VIT_18s0001g01960	green		RKF3 (receptor-like kinase IN in flowers 3)
VIT_18s0122g00180	green		Calmodulin CML37
VIT_09s0002g05370	green		ABC transporter g family pleiotropic drug resistance 12 PDR12
VIT_01s0010g02450	green		B12D
VIT_15s0048g01200	green		Subtilisin serine endopeptidase (XSP1)
VIT_08s0007g02100	green		Alpha-1,4-glycosyltransferase
VIT_01s0026g00910	green		Unknown
VIT_12s0134g00480	green		Myb domain protein 14
VIT_10s0116g00710	green		Tryptophan synthase, beta subunit
VIT_16s0050g01400	green		C2 domain-containing protein
VIT_12s0055g01020	green		Peroxidase
VIT_10s0003g05430	green		Reticuline oxidase precursor
VIT_11s0016g01530	green		Ankyrin repeat family protein
VIT_00s0748g00020	green		Receptor kinase RK20-1
VIT_13s0156g00550	green		S-receptor kinase
VIT_07s0031g01120	green		Ascorbate oxidase
VIT_03s0132g00450	green		Cold-induced wall associated kinase
VIT_15s0045g00680	green		R protein PRF disease resistance protein
VIT_06s0009g03540	green		No hit
VIT_04s0069g01010	green		Harpin-induced protein
VIT_16s0100g01000	green		Stilbene synthase 4
VIT_03s0017g01450	green		No hit
VIT_16s0100g00860	green		Chalcone synthase
VIT_11s0016g04490	green		IAA16
VIT_18s0001g06180	green		Phosphate-induced protein 1
VIT_03s0017g01410	green		No hit
VIT_19s0090g00600	green		No hit
VIT_05s0077g01690	green		Pathogenesis protein 10 [Vitis vinifera]
VIT_07s0151g01070	green		Copalyl diphosphate synthase
VIT_18s0001g09800	green		S-receptor kinase
VIT_00s0361g00060	green		(E,E)-alpha-farnesene synthase
VIT_01s0011g00990	green		RPM1 (resistance to p. syringae pv maculicola 1)
VIT_14s0066g02350	green		Galactinol synthase
VIT_01s0010g00760	green		Unknown
VIT_16s0098g00030	green		Receptor kinase LRK10
VIT_18s0122g01480	green		CYP87A2
VIT_18s0001g00030	green		CYP87A2
VIT_04s0069g00970	green		WRKY DNA-binding protein 51
VIT_07s0031g01010	green		L-ascorbate oxidase
VIT_03s0132g00350	green		Wall-associated receptor kinase-like 10
VIT_14s0081g00190	green		No hit
VIT_15s0024g00410	green		Lectin
VIT_18s0001g12900	green		S-adenosyl-L-methionine:salicylic acid carboxyl methyltransferase
VIT_08s0032g01220	green		Calcium dependent protein kinase 1
VIT_12s0059g02630	green		Ankyrin repeat protein family
VIT_19s0014g04190	green		ARK3 (Arabidopsis Receptor Kinase 3)
VIT_09s0002g05610	green		Unknown
VIT_16s0050g01910	green		Unknown
VIT_17s0000g08150	green		Basic helix-loop-helix (bHLH) family
VIT_11s0016g04260	green		Hydrolase, alpha/beta fold
VIT_03s0063g01790	green		Transducin protein
VIT_16s0039g01100	green		Phenylalanin ammonia-lyase [Vitis vinifera]
VIT_12s0028g03550	green		Basic helix-loop-helix (bHLH) family
VIT_06s0004g01000	green		Dirigent protein
VIT_15s0045g00880	green		R protein PRF disease resistance protein
VIT_16s0039g02500	green		Shikimate kinase
VIT_12s0028g01650	green		S-receptor kinase
VIT_02s0012g00400	green		1-aminocyclopropane-1-carboxylate oxidase
VIT_08s0007g02940	green		NAC domain containing protein 90
VIT_03s0091g00810	green		Beta-1,4-xylosidase
VIT_13s0019g02660	green		Unknown protein
VIT_08s0040g00920	green		Glutathione S-transferase 25 GSTU7
VIT_15s0048g01960	green		CYP87A3
VIT_12s0055g01010	green		Peroxidase
VIT_03s0017g01460	green		No hit
VIT_07s0031g01130	green		Ascorbate oxidase
VIT_14s0108g00890	green		Beta-1,3-galactosyltransferase
VIT_01s0127g00070	green		Nitrate transporter2.5
VIT_18s0001g08820	green		Unknown protein
VIT_14s0066g02070	green		AAA-type ATPase
VIT_16s0050g02210	green		Chitinase III [Vitis vinifera]
VIT_15s0021g01260	green		Unknown
VIT_16s0050g00430	green		Photoassimilate-responsive protein PAR-1a
VIT_19s0093g00350	green		Glutathione S-transferase 25 GSTU25
VIT_08s0058g00150	green		Ammonium transporter 2
VIT_05s0102g00190	green		No hit
VIT_07s0005g00870	green		Erg-1
VIT_02s0025g04280	green		Osmotin
VIT_04s0069g00860	green		Sarcosine oxidase
VIT_12s0059g01580	green		Unknown
VIT_00s0388g00050	green		Receptor kinase homolog LRK14
VIT_04s0008g03840	green		Ankyrin repeat
VIT_17s0000g05360	green		Germin
VIT_01s0011g05930	green		S-adenosyl-L-methionine:carboxyl methyltransferase
VIT_14s0066g01970	green		Metalloendoproteinase 1 precursor
VIT_00s0187g00010	green		No hit
VIT_04s0044g00730	green		S-receptor kinase
VIT_07s0031g01040	green		L-ascorbate oxidase
VIT_12s0059g01080	green		Acid phosphatase/vanadium-dependent haloperoxidase
VIT_19s0014g04080	green		Serine/threonine-protein kinase receptor ARK3
VIT_05s0094g00220	green		Chitinase class IV
VIT_05s0020g03270	green		S-receptor kinase
VIT_05s0020g03140	green		Sugar transporter 13
VIT_11s0016g01520	green		Phenylalanine ammonia-lyase
VIT_04s0044g00720	green		S-receptor kinase
VIT_00s0340g00050	green		Endo-1,4-beta-glucanase korrigan (KOR)
VIT_14s0060g02300	green		Hypoxia-responsive
VIT_16s0050g02230	green		Chitinase [Vitis vinifera]
VIT_18s0001g06850	green		Peroxidase GvPx2b class III
VIT_00s0294g00100	green		Brassinosteroid insensitive 1-associated receptor kinase 1
VIT_05s0094g00350	green		Chitinase class IV
VIT_07s0031g01710	green		WRKY DNA-binding protein 51
VIT_00s0187g00020	green		No hit
VIT_08s0007g03260	green		Unknown protein
VIT_02s0025g04300	green		Thaumatin
VIT_00s0398g00060	green		Protein kinase
VIT_19s0015g02590	green		Glutathione S-transferase 25 GSTU25
VIT_08s0105g00420	green		Unknown
VIT_05s0049g00930	green		Inorganic phosphate transporter 1-4
VIT_18s0001g08420	green		Unknown
VIT_08s0007g08520	green		Unknown protein
VIT_19s0015g02700	green		Glutathione S-transferase 25 GSTU25
VIT_08s0007g01560	green		Photoassimilate-responsive protein
VIT_18s0001g02770	green		Alpha-L-fucosidase 2 precursor
VIT_05s0020g03210	green		S-receptor kinase
VIT_17s0000g02050	green		Nudix hydrolase 17
VIT_06s0004g02830	green		Unknown protein
VIT_04s0044g00750	green		S-receptor kinase
VIT_18s0001g08360	green		Serine esterase (DUF676), putative
VIT_17s0000g07420	green		EDS1 (Enhanced disease susceptibility 1)
VIT_19s0085g00850	green		LEM3 (ligand-effect modulator 3)
VIT_19s0140g00230	green		No hit
VIT_16s0100g01010	green		Stilbene synthase
VIT_11s0052g01460	green		Receptor kinase TRKe
VIT_00s0454g00010	green		Subtilase
VIT_19s0090g01530	green		Pirin
VIT_07s0005g04890	green		Glutathione S-transferase 25 GSTU7
VIT_10s0003g00580	green		ERF/AP2 transcription factor sub B-3 (ATERF-2)
VIT_08s0007g07440	green		PUMILIO 12 (APUM12)
VIT_05s0124g00610	green		Ankyrin repeat protein family
VIT_10s0092g00570	green		Leucine-rich repeat family
VIT_12s0057g00950	green		No hit
VIT_18s0089g00700	green		CYP714A1
VIT_13s0158g00320	green		FAD linked oxidase, N-terminal
VIT_16s0022g01720	green		Receptor kinase homolog LRK10
VIT_17s0000g04880	green		Dirigent protein
VIT_14s0066g01570	green		Unknown protein
VIT_14s0171g00400	green		Lysine histidine transporter 1
VIT_18s0001g12450	green		No hit
VIT_01s0011g05670	green		Nudix hydrolase 18
VIT_12s0028g00860	green		NAC domain-containing protein 42
VIT_18s0001g15640	green		Pathogenesis-related
VIT_18s0001g02020	green		Amino acid permease 3
VIT_02s0025g01320	green		No hit
VIT_03s0091g00160	green		NtPRp27 secretory protein
VIT_06s0004g03330	green		Lateral organ boundaries protein 11
VIT_03s0017g01550	green		CRK10 (cysteine-rich RLK10)
VIT_07s0104g01260	green		flavin-containing monooxygenase
VIT_05s0049g00310	green		E8 protein
VIT_02s0012g02220	green		Xyloglucan endotransglucosylase/hydrolase 30
VIT_07s0031g03090	green		Avr9 elicitor response protein
VIT_16s0148g00280	green		Receptor kinase homolog LRK10
VIT_18s0001g15650	green		Pathogenesis related protein
VIT_03s0038g03410	green		NAC domain containing protein 36
VIT_12s0134g00490	green		Myb domain protein 14
VIT_12s0028g02530	green		Zinc finger (C3HC4-type ring finger)
VIT_08s0058g00980	green		Cationic peroxidase
VIT_01s0011g01050	green		Vacuolar sorting receptor 6
VIT_17s0000g02950	green		Glutathione S-transferase 25 GSTU7
VIT_00s2485g00010	green		CRK10 (cysteine-rich RLK10)
VIT_08s0007g05720	green		No hit
VIT_14s0006g02910	green		Unknown protein
VIT_01s0026g00880	green		Transducin protein
VIT_03s0088g00750	green		Pathogenesis related protein 1 precursor [Vitis vinifera]
VIT_16s0039g01310	green		Receptor serine/threonine kinase PR5K
VIT_04s0044g00640	green		S-receptor kinase
VIT_19s0014g04490	green		S-locus protein kinase
VIT_05s0077g02350	green		No hit
VIT_00s0294g00090	green		Ser/Thr receptor-like kinase1
VIT_07s0005g02420	green		Haloacid dehalogenase hydrolase
VIT_00s0225g00050	green		MATE efflux family protein
VIT_09s0002g08420	green		Unknown
VIT_16s0050g01430	green		Ornithine cyclodeaminase
VIT_00s0225g00120	green		Unknown protein
VIT_08s0007g02370	green		Unknown
VIT_18s0001g06610	green		Plastid-targeted protein 2
VIT_02s0025g04200	green		Unknown
VIT_18s0001g15220	green		Unknown protein
VIT_03s0132g00070	green		ATHVA22A (Arabidopsis thaliana HVA22 homologue A)
VIT_12s0028g03310	green		Protein phosphatase 2C
VIT_17s0000g09710	green		Leucine-rich repeat transmembrane protein kinase
VIT_17s0000g07370	green		EDS1 (Enhanced disease susceptibility 1)
VIT_15s0021g02470	green		Epoxide hydrolase-like protein
VIT_14s0108g00340	green		Leucine Rich Repeat receptor-like kinase
VIT_11s0016g01440	green		VPS2.1 SNF7
VIT_18s0001g14500	green		SHD (shepherd)
VIT_19s0093g00310	green		Glutathione S-transferase 8 GSTU19
VIT_00s0366g00020	green		CRK10 (cysteine-rich RLK10)
VIT_16s0050g01780	green		Unknown protein
VIT_02s0025g05120	green		ACT domain-containing protein (ACR8)
VIT_14s0006g01250	green		GTPase activating protein
VIT_04s0044g01740	green		3-hydroxy-3-methylglutaryl-coenzyme A reductase 3
VIT_17s0000g02360	green		Receptor protein kinase
VIT_02s0025g01640	green		Calcineurin B 4-1
VIT_12s0055g01280	green		Brassinosteroid insensitive 1-associated receptor kinase 1
VIT_00s0194g00110	green		4-nitrophenylphosphatase
VIT_03s0038g01650	green		ABA-responsive protein (HVA22a)
VIT_00s0642g00010	green		E3 ubiquitin-protein ligase CHIP
VIT_05s0049g00940	green		Inorganic phosphate transporter 1-4
VIT_00s0757g00010	green		E3 ubiquitin-protein ligase CHIP
VIT_14s0036g01020	green		Polyubiquitin (UBQ4)
VIT_06s0004g00590	green		Lysine decarboxylase
VIT_15s0046g02110	green		Late embryogenesis abundant protein Lea14-A
VIT_19s0014g02770	green		Unknown protein
VIT_15s0046g00470	green		Dynamin-like protein 2b
VIT_00s1665g00010	green		Bax inhibitor
VIT_18s0001g04910	green		Sulfate transporter 1.3
VIT_16s0050g01990	green		Unknown
VIT_14s0068g01490	green		NAC domain-containing protein 83
VIT_19s0014g04510	green		S-locus protein kinase
VIT_13s0067g03490	green		ARR9 typeA
VIT_01s0011g03660	green		IMP dehydrogenase/GMP reductase
VIT_05s0020g01400	green		SRC2/SRC2 (soybean gene regulated BY cold-2)
VIT_18s0001g03520	green		Camphor resistance CrcB
VIT_13s0067g01270	green		Avr9/Cf-9 rapidly elicited protein 284
VIT_03s0038g03220	green		Chitin elicitor-binding CEBIP LysM domain-containing
VIT_08s0040g01580	green		Protein kinase APK1A, chloroplast precursor
VIT_18s0001g12620	green		U-box domain-containing protein
VIT_04s0008g03930	green		RD22
VIT_09s0002g00890	green		Jasmonate ZIM-domain protein 1
VIT_14s0068g00130	green		feronia receptor-like kinase
VIT_07s0005g03720	green		VPS2.3 SNF7
VIT_01s0026g01430	green		Unknown protein
VIT_09s0002g02990	green		FRK1 (FLG22-induced receptor-like kinase 1)
VIT_00s0131g00010	green		Annexin ANN3
VIT_10s0116g00430	green		Unknown protein
VIT_08s0007g06550	green		Cation efflux family
VIT_18s0157g00190	green		Choline kinase
VIT_04s0023g00830	green		Calreticulin 3 (CRT3)
VIT_08s0007g04790	green		Zinc finger (C3HC4-type ring finger)
VIT_00s0283g00030	green		Calnexin 1 (CNX1)
VIT_18s0001g06310	green		SnRK2-8
VIT_13s0064g01300	green		RAB GTPase SMG1
VIT_05s0049g00010	green		Cellulose synthase CSLG2
VIT_01s0010g02440	green		ABC transporter C member 9
VIT_01s0011g04210	green		Amino acid permease
VIT_00s1328g00020	green		Phytosulfokines PSK4
VIT_18s0001g07090	green		Unknown protein
VIT_01s0127g00160	green		Cysteine-rich receptor-like protein kinase 2
VIT_01s0011g00690	green		UDP-glucose 6-dehydrogenase
VIT_11s0016g02520	green		Unknown protein
VIT_04s0008g02520	green		ATP binding protein
VIT_01s0010g01180	green		Unknown protein
VIT_08s0007g01690	green		Phosphate translocator protein2, Plastidic
VIT_03s0091g00520	green		Prolyl 4-hydroxylase
VIT_03s0091g00470	green		Protein phosphatase 2C
VIT_13s0074g00580	green		Unknown protein
VIT_09s0002g02750	green		SNF7.1
VIT_01s0011g06080	green		Lectin protein kinase family
VIT_08s0058g00750	green		Binding
VIT_16s0050g00930	green		AnthoMATE1, anthocyanin permease AM1
VIT_11s0016g04650	green		Drug/metabolite transporter DMT family transporter
VIT_14s0066g01830	green		SAG101 (senescence-associated gene 101)
VIT_12s0059g00250	green		Polyol transporter 5
VIT_17s0000g07350	green		Exocyst subunit EXO70 E2
VIT_05s0094g00500	green		C2 domain-containing protein
VIT_01s0011g03740	green		Glutaminyl-tRNA synthetase
VIT_01s0026g01890	green		UDP-galactose transporter 3
VIT_01s0011g06500	green		NADPH-dependent codeinone reductase
VIT_02s0025g04130	green		Rhomboid ATRBL2
VIT_19s0014g00500	green		Receptor kinase 2
VIT_04s0008g01060	green		Substrate carrier, Mitochondrial
VIT_14s0066g01080	green		ADP-ribosylation factor A1B
VIT_08s0007g04470	green		Vacuolar protein sorting 37C
VIT_02s0025g03010	green		Copper chaperone (CCH)
VIT_04s0008g02390	green		Zinc finger (C3HC4-type ring finger)
VIT_00s0153g00050	green		Glutathione S-transferase 8 GSTU8
VIT_17s0000g05850	green		ATATH1 (ABC2 homolog1)
VIT_15s0021g00320	green		No hit
VIT_17s0000g02480	green		Calcium-binding protein
VIT_19s0014g02650	green		Glycosyl transferase family 14 protein
VIT_00s0160g00130	green		No hit
VIT_09s0002g01750	green		Unknown protein
VIT_02s0012g01320	green		MYC jasmonic acid 3
VIT_01s0182g00030	green		Emp24/gp25L/p24 family protein
VIT_01s0011g02470	green		Calcium-binding protein CML
VIT_07s0104g00200	green		Phenazine biosynthesis PhzC/PhzF
VIT_14s0006g01400	green		Calmodulin
VIT_06s0004g01390	green		S-receptor kinase
VIT_13s0084g00830	green		Unknown protein
VIT_00s0780g00030	green		No hit
VIT_07s0005g00980	green		Dehydration-induced 19
VIT_03s0038g00250	green		Purple acid phosphatase 10 ATPAP10/PAP10
VIT_03s0091g00560	green		Leucine-rich repeat protein kinase
VIT_17s0000g05030	green		Alpha-1,4-glucan-protein synthase 1
VIT_04s0008g05820	green		Stromal cell-derived factor 2 protein precursor (SDF2 protein)
VIT_13s0064g00580	green		FK506-binding protein 4/5 TWD1 (twisted dwarf 1)
VIT_18s0122g01140	green		Wuschel-related homeobox 13
VIT_01s0010g03750	green		Unknown protein
VIT_07s0031g01480	green		ATP/GTP binding protein
VIT_06s0004g01790	green		Zf A20 and AN1 domain-containing stress-associated protein 5
VIT_16s0039g02290	green		Unknown
VIT_14s0108g00970	green		Pentatricopeptide (PPR) repeat
VIT_13s0067g01890	green		Glycosyl hydrolase family 85
VIT_06s0004g01810	green		MSF1
VIT_13s0019g01440	green		No hit
VIT_02s0025g03600	green		Phospholipid hydroperoxide glutathione peroxidase
VIT_00s0262g00010	green		Receptor kinase RK20-1
VIT_08s0056g00570	green		Serine/threonine protein kinase activity
VIT_03s0038g04500	green		Bifunctional dihydrofolate reductase-thymidylate synthase 1
VIT_15s0046g01930	green		fringe protein
VIT_11s0016g01770	green		MKK2
VIT_17s0000g05680	green		Band 7 family
VIT_16s0050g01510	green		SGT1-2
VIT_00s2085g00010	green		Leucine-rich repeat family protein
VIT_03s0017g00980	green		UDP-arabinose 4-epimerase 3
VIT_17s0000g03880	green		Aspartyl protease
VIT_10s0003g01960	green		RKF1 (receptor-like kinase in flowers 1)
VIT_12s0028g02000	green		Triacylglycerol lipase
VIT_14s0081g00500	orange	blue	Histone H1
VIT_04s0008g01290	orange	blue	CGA1 (cytokinin-responsive GATA factor 1)
VIT_04s0023g03760	orange	cyan	Unknown protein
VIT_02s0025g02570	orange	cyan	CYP78A8
VIT_16s0039g01650	orange	green	Transporter-related
VIT_04s0008g03890	orange	green	GTP binding protein EngB
VIT_08s0007g02190	orange	green	LHCB4 chlorophyll A-B binding protein CP29
VIT_06s0004g00430	orange	green	Unknown protein
VIT_04s0008g05830	orange	green	Armadillo/beta-catenin repeat
VIT_01s0011g05290	orange	orange	Inorganic carbon transport protein
VIT_18s0122g00900	orange	orange	Peptidyl-prolyl cis-trans isomerase FKBP-type
VIT_14s0068g00940	orange	orange	Receptor protein kinase
VIT_12s0059g00570	orange	orange	fasciclin arabinogalactan-protein (FLA7)
VIT_06s0009g00770	orange	red	Aldehyde oxidase 1
VIT_16s0050g00110	orange	red	Unknown protein
VIT_16s0098g01750	orange	red	Unknown protein
VIT_12s0059g01870	orange	red	GH3-like protein
VIT_13s0067g02570	orange	red	Potassium transporter 2
VIT_14s0066g00250	orange	red	Lipase GDSL
VIT_18s0086g00220	orange	red	Lipase GDSL
VIT_11s0016g02900	orange	red	Leucine-rich repeat family protein / extensin
VIT_07s0031g00540	orange	red	Rapid ALkalinization Factor RALFL34
VIT_07s0151g00930	orange	red	Unknown protein
VIT_11s0016g01000	orange	red	flavonoid 3-monooxygenase
VIT_19s0085g00380	orange	yellow	Phosphoglycerate kinase
VIT_05s0020g04540	orange	yellow	Beta-ketoacyl-CoA synthase
VIT_05s0020g01140	orange	yellow	Ribosomal protein L18
VIT_07s0151g00340	orange	yellow	Sulfate transporter 3.1 (AST12) (AtST1)
VIT_10s0003g04670	orange	yellow	Homeobox-leucine zipper transcription factor PHABULOSA
VIT_10s0003g04040	orange	yellow	Mitochondrial transcription termination factor
VIT_18s0001g08100	orange	yellow	Retroelement pol polyprotein
VIT_12s0055g01110	orange	yellow	LHCB6 (light harvesting complex PSII)
VIT_09s0018g01670	orange	yellow	Aspartyl protease
VIT_01s0127g00740	orange		Quinone oxidoreductase, chloroplast precursor
VIT_08s0007g01570	orange		fructose 1,6-bisphosphatase
VIT_00s0616g00020	orange		Ribosomal protein L19
VIT_08s0007g02030	orange		AUX1 protein
VIT_13s0064g00670	orange		No hit
VIT_06s0004g00410	orange		Carboxyl-terminal peptidase
VIT_10s0003g04350	orange		Photosystem I subunit X (PSAK)
VIT_04s0023g00080	orange		CYP97B
VIT_06s0004g02630	orange		Zinc finger (C3HC4-type ring finger)
VIT_17s0000g00900	orange		Glutamate 1-semialdehyde aminotransferase
VIT_02s0025g03390	orange		Aquaporin TMP-C
VIT_12s0059g01670	orange		Nuclear ribonuclease Z
VIT_01s0010g03620	orange		LHCA2 (Photosystem I light harvesting complex gene 2)
VIT_11s0016g04250	orange		HCF101 (high-chlorophyll-fluorescence 101)
VIT_19s0014g00400	orange		Ribosomal protein L13
VIT_10s0092g00050	orange		Ribosomal protein L17
VIT_01s0244g00030	orange		ACP4 (Acyl carrier protein 4)
VIT_11s0016g03700	orange		Pentatricopeptide (PPR) repeat-containing protein
VIT_06s0004g01770	orange		Acetyl-CoA carboxylase, biotin carboxylase
VIT_02s0012g01660	orange		ATPase PGP2 (P-glycoprotein 2)
VIT_01s0011g03590	orange		Ribosomal protein L15, chloroplast (CL15) 50S
VIT_09s0018g02110	orange		Unknown protein
VIT_03s0063g01460	orange		Cytochrome b6f complex subunit (petM)
VIT_10s0003g01080	orange		Ribosomal protein L34
VIT_06s0004g05230	orange		Plastid transcriptionally active18
VIT_18s0001g11370	orange		Cytochrome b6f complex subunit (petM)
VIT_10s0116g01780	orange		Cationic peroxidase
VIT_01s0150g00250	orange		Peptide transporter PTR2-B
VIT_16s0098g01280	orange		Rhodanese domain-containing protein
VIT_15s0024g00040	orange		LHCA3 (Photosystem I light harvesting complex gene 3)
VIT_14s0036g01060	orange		Unknown protein
VIT_14s0068g00680	orange		Glyceraldehyde-3-phosphate dehydrogenase A, chloroplast precursor
VIT_05s0077g01480	orange		ARR1 typeB
VIT_18s0001g06590	orange		Pigment defective 322
VIT_13s0064g01430	orange		Pigment defective 322
VIT_05s0049g01130	orange		Aldo/keto reductase
VIT_13s0139g00360	orange		Unknown protein
VIT_19s0090g01590	orange		Import inner membrane translocase subunit Tim17/Tim22/Tim23
VIT_07s0005g03540	orange		Plastid-specific 50S ribosomal protein 6
VIT_18s0122g00960	orange		Glyceraldehyde-3-phosphate dehydrogenase B, chloroplast precursor
VIT_12s0059g02250	orange		Ribosomal protein L6
VIT_13s0019g04140	orange		LHCA1
VIT_14s0006g02760	orange		Unknown protein
VIT_04s0023g03010	orange		fructose-bisphosphate aldolase, chloroplast precursor
VIT_17s0000g07640	orange		Mannose-1-phosphate guanyltransferase
VIT_00s0313g00040	orange		PAS2 (PASTICCINO 2)
VIT_07s0191g00180	orange		Homeobox-leucine zipper protein ATHB-6
VIT_09s0002g05180	orange		No hit
VIT_17s0000g00280	orange		Magnesium-protoporphyrin O-methyltransferase
VIT_18s0001g03660	orange		Aspartokinase-homoserine dehydrogenase
VIT_01s0137g00210	orange		Photosystem II core complex proteins psbY, chloroplast precursor
VIT_09s0002g03140	orange		Lipase GDSL
VIT_11s0118g00800	orange		KNAT2 (knotted1-like homeobox gene 3)
VIT_19s0014g03660	orange		LHCII type III, chloroplast precursor
VIT_13s0047g01200	orange		Obtusifoliol 14-demethylase (CYP51)
VIT_09s0002g07530	orange		Tetratricopeptide helical
VIT_07s0005g00730	orange		Pectinesterase family
VIT_16s0022g00890	orange		Invertase/pectin methylesterase inhibitor
VIT_02s0025g00720	orange		Transmembrane protein FT27/PFT27
VIT_11s0016g01220	orange		Auxin-binding protein ABP19a precursor
VIT_13s0067g03290	orange		Ribosomal protein L10
VIT_06s0004g03130	orange		Auxin response factor 4
VIT_03s0063g02040	orange		Caffeine synthase
VIT_06s0004g05180	orange		Ribulose bisphosphate carboxylase/oxygenase activase, chloroplast
VIT_12s0057g00690	orange		Histidine kinase (AHK2)
VIT_19s0014g03200	orange		COP1-interacting protein 7
VIT_05s0020g00440	orange		Boron transporter-like protein 1
VIT_07s0031g02480	orange		Beta-galactosidase
VIT_10s0116g00530	orange		Thiazole biosynthetic enzyme, chloroplast (ARA6)
VIT_01s0011g04980	orange		Sulfate transporter 91
VIT_03s0038g00380	orange		Xylulose kinase
VIT_19s0027g00740	orange		Inhibitor of apoptosis
VIT_08s0032g00790	orange		ABC transporter G member 4
VIT_07s0104g00540	orange		CYCP1
VIT_03s0180g00070	orange		Cyclase
VIT_17s0000g07510	orange		Myb family
VIT_08s0007g03970	orange		Peroxiredoxin type 2
VIT_18s0001g10550	orange		LHCA5 (Photosystem I light harvesting complex gene 5)
VIT_12s0057g00630	orange		LHCB2.1 (Photosystem II light harvesting complex gene 2.1)
VIT_00s0125g00280	orange		Photosystem I reaction center subunit III (PSAF)
VIT_07s0104g00410	orange		Endo-1,3
VIT_18s0001g08090	orange		IAA9
VIT_19s0177g00310	orange		Tryptophan synthase beta chain 1
VIT_12s0059g00230	orange		Epoxide hydrolase 2
VIT_08s0007g01630	orange		Tubulin beta-2 chain
VIT_02s0025g03700	orange		ATP binding protein
VIT_18s0001g00470	orange		Monocopper oxidase SKS5 (SKU5 Similar 5)
VIT_11s0016g00470	orange		Sucrose synthase
VIT_18s0001g03820	orange		Phosphatidylinositol-4-phosphate 5-kinase 1
VIT_03s0038g02230	orange		Subtilisin-like serine protease 2
VIT_07s0151g01000	orange		Photosystem I reaction center subunit II (PSAD)
VIT_03s0063g00010	orange		LRX2 (leucine-rich repeat/extensin 2)
VIT_18s0001g13360	orange		Nodulin MtN21 family
VIT_05s0094g00920	orange		formin protein AHF1
VIT_16s0050g00080	orange		Remorin
VIT_13s0019g03890	orange		Calmodulin binding protein
VIT_15s0048g01810	orange		fructosamine kinase
VIT_18s0089g01420	orange		Hydrolase, alpha/beta fold
VIT_05s0020g01980	orange		Acyl carrier protein, mitochondrial 3
VIT_04s0008g06630	orange		Phototropic-responsive NPH3
VIT_02s0025g03220	orange		Trihelix DNA-binding protein (GT2)
VIT_06s0004g00480	orange		Tubulin alpha
VIT_01s0113g00420	orange		Zinc finger (DHHC type)
VIT_04s0008g01300	orange		Glycine dehydrogenase
VIT_08s0007g06450	orange		Omega-6 fatty acid desaturase, endoplasmic reticulum (FAD2)
VIT_05s0020g01840	orange		3,8-divinyl protochlorophyllide a 8-vinyl reductase
VIT_04s0044g01410	orange		Photosystem I reaction center subunit N (PSAN)
VIT_05s0102g00130	orange		Unknown protein
VIT_14s0108g00150	orange		Calmodulin-binding region IQD28
VIT_03s0038g02680	orange		Zeta-carotene desaturase
VIT_18s0001g11120	orange		Ternary complex factor MIP1
VIT_14s0030g02180	orange		GDP-mannose 3,5-epimerase 1
VIT_15s0048g02980	orange		Unknown protein
VIT_02s0025g01080	orange		No hit
VIT_11s0037g00850	orange		Tetratricopeptide repeat (TPR)-containing
VIT_02s0025g00080	orange		Unknown protein
VIT_15s0046g01780	orange		Ribosomal protein L5
VIT_16s0098g01900	orange		Pectinesterase family
VIT_04s0008g05860	orange		Unknown
VIT_11s0016g00730	orange		LHCA6 (Photosystem I light harvesting complex gene 6)
VIT_18s0072g00670	orange		GT2-like trihelix DNA-binding protein
VIT_11s0016g00560	orange		Peroxiredoxin bcp
VIT_11s0016g01400	orange		PSBX (photosystem II subunit X)
VIT_15s0024g00820	orange		Stress-induced protein
VIT_12s0028g00320	orange		LHB1B1
VIT_02s0012g00280	orange		Senescence-associated protein
VIT_03s0038g00270	orange		Root phototropism protein 3 (Non-phototropic hypocotyl protein 3)
VIT_12s0059g00590	orange		Allergenic protein Pt2L4
VIT_04s0008g01320	orange		Unknown protein
VIT_07s0129g00380	orange		Phototropic-responsive NPH3
VIT_09s0002g03930	orange		Chaperonin GroEL
VIT_01s0146g00100	orange		ACT domain containing protein (ACR4)
VIT_18s0122g00120	orange		Cellulose synthase CESA2
VIT_08s0007g07470	orange		Galactose mutarotase
VIT_18s0001g10690	orange		BKI1 (BRI1 kinase inhibitor 1)
VIT_07s0104g00610	orange		Glutamine synthetase
VIT_07s0005g02220	orange		LHCII type I CAB-1
VIT_01s0026g01050	orange		Myb family
VIT_08s0007g01750	orange		Acetyl co-enzyme A carboxylase carboxyltransferase alpha subunit
VIT_18s0157g00090	orange		Alliin lyase precursor
VIT_19s0014g02390	orange		No hit
VIT_01s0182g00130	orange		PHO1-like protein
VIT_07s0151g00250	orange		Chlorophyllase
VIT_12s0035g02150	orange		ferric reduction oxidase 7 FRO7
VIT_09s0002g04010	orange		Ferredoxin
VIT_06s0004g01680	orange		Unknown protein
VIT_19s0014g01680	orange		TCP family transcription factor TCP3
VIT_17s0000g08850	orange		SEC14 cytosolic factor
VIT_03s0091g01100	orange		Unknown protein
VIT_05s0062g00850	orange		Auxin-responsive protein
VIT_08s0007g01620	orange		Lectin
VIT_13s0019g01830	orange		Calmodulin binding protein
VIT_17s0000g06680	orange		Unknown protein
VIT_03s0038g04210	orange		Phototropin-2
VIT_05s0020g03890	orange		Kinase interacting
VIT_08s0007g01450	orange		IMP dehydrogenase
VIT_14s0030g01550	orange		Cysteine synthase 7, cytosolic
VIT_08s0007g04890	orange		ACT domain-containing protein
VIT_06s0009g01320	orange		L-ascorbate oxidase
VIT_06s0061g01230	orange		Cellulose synthase CSLA02
VIT_10s0003g02900	orange		LHCII type I CAB-1
VIT_03s0180g00090	orange		Receptor kinase
VIT_11s0016g00690	orange		Senescence-associated protein
VIT_03s0038g03620	orange		Rho guanyl-nucleotide exchange factor ROPGEF1
VIT_03s0063g02250	orange		Polyol transporter 5
VIT_17s0000g06350	orange		LHCA4 (Photosystem I light harvesting complex gene 4)
VIT_18s0001g03610	orange		Auxin-independent growth promoter
VIT_08s0058g00640	orange		Patellin-5
VIT_12s0142g00220	orange		Haloacid dehalogenase hydrolase
VIT_01s0011g05260	orange		DELLA protein GAI1
VIT_04s0008g01210	orange		Delta-8 sphingolipid desaturase
VIT_04s0008g02250	orange		Beta-ketoacyl-CoA synthase
VIT_18s0001g08270	orange		Amino acid permease 6
VIT_18s0072g00370	orange		Cellulose synthase CESA2
VIT_08s0007g00920	orange		Tropinone reductase
VIT_11s0103g00760	orange		CIA2 (chloroplast import apparatus 2)
VIT_02s0025g01470	orange		Unknown protein
VIT_11s0016g03830	orange		Protein kinase
VIT_10s0003g02890	orange		LHCII type I CAB-1
VIT_13s0067g02930	orange		Expansin [Vitis labrusca x Vitis vinifera] EXPA8
VIT_01s0011g06150	orange		Receptor protein kinase
VIT_19s0090g01000	orange		VTC2 (vitamin C defective)
VIT_00s0207g00250	orange		No hit
VIT_01s0026g01130	orange		Unknown protein
VIT_17s0000g05540	orange		H(+)-ATPase 11 AHA11
VIT_04s0008g01250	orange		Unknown
VIT_07s0141g00290	orange		IAA16
VIT_11s0016g03890	orange		Short-chain dehydrogenase/reductase (SDR)
VIT_08s0040g00390	orange		Magnesium-protoporphyrin IX monomethyl ester [oxidative] cyclase
VIT_02s0241g00120	orange		Receptor protein kinase
VIT_18s0117g00050	orange		R protein L6
VIT_15s0046g01010	orange		DEAD box RNA helicase (RH26)
VIT_08s0007g07550	orange		GATA transcription factor 11
VIT_18s0001g07140	orange		Zinc finger homeobox 22
VIT_07s0129g00560	orange		No hit
VIT_17s0000g06310	orange		Cycling DOF factor 2
VIT_00s0779g00010	orange		Unknown protein
VIT_18s0001g08250	orange		Tubulin alpha-3 chain
VIT_02s0025g01330	orange		Polygalacturonase GH28
VIT_16s0098g01790	orange		Calmodulin-binding region IQD21
VIT_00s0259g00110	orange		ATFP3 (Arabidopsis thaliana farnesylated protein 3
VIT_17s0000g02420	orange		Auxin transport protein (PIN3)
VIT_01s0010g02410	orange		Unknown protein
VIT_01s0011g03010	orange		Serine/threonine-protein kinase SNT7, chloroplast precursor
VIT_17s0000g10060	orange		Lipase GDSL
VIT_18s0001g13870	orange		Calmodulin binding protein
VIT_18s0041g00350	orange		Dienelactone hydrolase
VIT_13s0064g00030	orange		Choline transporter
VIT_07s0104g01120	orange		Rac GTPase activating protein
VIT_17s0000g08870	orange		Carboxyl-terminal proteinase
VIT_14s0006g02990	orange		3-ketoacyl-CoA synthase
VIT_04s0023g01000	orange		PRLI-interacting factor G-like protein
VIT_12s0134g00510	orange		Cytochrome B6-F complex iron-sulfur subunit, PETC
VIT_02s0025g00210	orange		fringe protein
VIT_05s0020g02690	orange		Copper-binding family protein
VIT_06s0061g00620	orange		Short-chain dehydrogenase carbonyl reductase 3
VIT_14s0083g00400	orange		Leaf senescence protein
VIT_13s0158g00370	orange		RNA recognition motif (RRM)-containing CCCH
VIT_18s0001g08600	orange		Basic helix-loop-helix (bHLH) family
VIT_12s0059g00770	orange		Monocopper oxidase SKS5 (SKU5 Similar 5)
VIT_15s0046g02560	orange		GLABRA 3
VIT_03s0038g02090	orange		Phospholipase C.
VIT_13s0067g01680	orange		Unknown protein
VIT_05s0094g00880	orange		Unknown
VIT_10s0003g04180	orange		Early-responsive to dehydration stress protein (ERD4)
VIT_13s0073g00600	orange		Receptor-like kinase 17
VIT_08s0058g01340	orange		Leucine-rich repeat transmembrane protein kinase
VIT_11s0016g04190	orange		Extensin-like protein
VIT_15s0046g03240	orange		Unknown protein
VIT_01s0026g02460	orange		Zinc finger homeobox 30
VIT_18s0001g14360	orange		Tubulin beta-1 chain
VIT_07s0031g01680	orange		CYP86A1
VIT_08s0007g05530	orange		Glutaredoxin
VIT_06s0009g02700	orange		F-box family protein
VIT_08s0007g04550	orange		NCS1 nucleoside transporter family protein
VIT_02s0025g02640	orange		Unknown protein
VIT_14s0068g01200	orange		Inducer of CBF expression 1 ICE1
VIT_03s0038g03920	orange		Glutamate receptor 2 GLUR2
VIT_18s0122g00290	orange		Unknown protein
VIT_01s0026g00980	orange		Glycosyl transferase family 8 protein
VIT_05s0020g04110	orange		ELIP1 (early light-inducible protein)
VIT_19s0014g05000	orange		Zinc finger (C2H2 type) family
VIT_14s0171g00410	orange		Ankyrin repeat
VIT_17s0000g05040	orange		No hit
VIT_00s0455g00040	orange		Glycosyl transferase family 8 protein
VIT_15s0021g01550	orange		Unknown protein
VIT_18s0001g11590	orange		Dual-specific kinase DSK1
VIT_11s0016g04570	orange		RKL1 (Receptor-like kinase 1)
VIT_14s0108g01260	orange		Unknown protein
VIT_07s0104g01320	orange		Transport inhibitor response 1
VIT_03s0038g02520	orange		Aquaporin PIP3
VIT_13s0067g02910	orange		Non-specific lipid-transfer protein
VIT_17s0000g01850	orange		PDE312/PTAC10 (pigment defective 312)
VIT_01s0127g00420	orange		Naphthoate synthase
VIT_14s0060g01780	orange		Unknown protein
VIT_07s0031g00480	orange		Protein kinase family
VIT_09s0002g05740	orange		Alpha/beta hydrolase fold.
VIT_15s0046g01530	orange		Intracellular protein transport protein USO1
VIT_11s0037g00840	orange		Tetratricopeptide repeat (TPR)-containing
VIT_18s0001g06060	orange		UDP-glycosyltransferase 85A1
VIT_14s0108g01080	orange		Myb domain protein 106
VIT_01s0010g00590	orange		Short-chain dehydrogenase/reductase SDR
VIT_11s0016g04540	orange		ABC transporter G member 22
VIT_13s0019g02210	orange		Sterol 4-alpha-methyl-oxidase 1 (SMO1)
VIT_01s0011g04700	orange		Heavy-metal-associated domain-containing protein
VIT_19s0085g01110	orange		Aspartyl protease
VIT_18s0001g08110	orange		Glutamyl-tRNA reductase, chloroplast precursor
VIT_06s0061g00750	orange		Superoxide dismutase [Cu-Zn], chloroplast precursor
VIT_17s0000g07260	orange		Glucan endo-1,3-beta-glucosidase 3 precursor
VIT_11s0016g01850	orange		Anthocyanidin-3-glucoside rhamnosyltransferase
VIT_02s0025g04590	orange		TCP family transcription factor TCP9
VIT_17s0000g06280	orange		Geranylgeranyl reductase
VIT_05s0062g01070	orange		Receptor protein kinase
VIT_14s0006g01030	orange		Calmodulin-binding heat-shock protein
VIT_18s0117g00040	orange		No hit
VIT_01s0010g01200	orange		Cell elongation protein / DWARF1 / DIMINUTO (DIM)
VIT_17s0000g06930	orange		Unfertilized embryo sac 10 UNE10
VIT_15s0046g02750	orange		R protein PRF disease resistance protein
VIT_06s0004g02750	orange		Auxin response factor 16
VIT_18s0001g09850	orange		Myb domain protein R1
VIT_11s0118g00590	orange		Unknown protein
VIT_16s0039g02540	orange		Rubredoxin
VIT_13s0019g04380	orange		Auxin response factor 10
VIT_16s0050g00830	orange		Beta-ketoacyl-CoA synthase
VIT_12s0059g01320	orange		Glucan endo-1,3-beta-glucosidase 7 precursor
VIT_18s0001g05020	orange		Senescence-associated protein
VIT_08s0007g03990	orange		Cellulose synthase CSLA09
VIT_01s0137g00360	orange		Transducin family protein / WD-40 repeat
VIT_16s0022g01430	orange		Phosphate-induced protein 1
VIT_04s0008g06250	orange		Serine-rich protein
VIT_08s0056g00500	orange		Unknown protein
VIT_00s0181g00180	orange		LHCB3 (light-harvesting chlorophyll binding protein 3)
VIT_05s0020g01820	orange		Integral membrane family protein UPF0497
VIT_06s0004g08210	orange		Receptor protein kinase
VIT_12s0028g02370	orange		Methyltransferase type 11
VIT_15s0048g00680	orange		NIK3 (NSP- interacting kinase 3)
VIT_15s0048g00630	orange		Protease inhibitor/seed storage/lipid transfer protein (LTP)
VIT_06s0009g02500	orange		Plastocyanin domain-containing protein
VIT_01s0010g00510	orange		Unknown protein
VIT_12s0134g00010	orange		Phototropic-responsive NPH3 protein
VIT_00s0291g00060	orange		Inorganic phosphate transporter 2-1, chloroplast precursor
VIT_18s0001g04790	orange		Aspartyl protease
VIT_00s0194g00330	orange		Proline-rich family protein
VIT_01s0026g02200	orange		TCP family transcription factor TCP15
VIT_09s0002g00690	orange		DnaJ homolog, subfamily B, member 6
VIT_14s0068g00360	orange		LNG1 (LONGIFOLIA1)
VIT_00s0992g00020	orange		Heat shock protein (HSP26.5-P) 26.5 kDa class P
VIT_05s0020g02650	orange		Unknown protein
VIT_08s0040g00060	orange		Receptor protein kinase
VIT_03s0091g00420	orange		No hit
VIT_12s0059g00290	orange		Calmodulin-binding region IQD33
VIT_01s0011g00590	orange		Acclimation of photosynthesis to environment
VIT_16s0039g02530	orange		No hit
VIT_03s0038g04450	orange		Basic leucine-zipper 11 GBF6
VIT_08s0007g08540	orange		Mg-chelatase subunit XANTHA-F
VIT_08s0007g06520	orange		Actin beta/gamma 1
VIT_04s0023g01700	orange		No hit
VIT_01s0150g00510	orange		Protein phosphatase 2C
VIT_03s0063g01690	orange		flavonoid 3-monooxygenase
VIT_16s0100g00290	orange		L-idonate dehydrogenase
VIT_13s0067g01840	orange		ferritin
VIT_07s0031g01910	orange		Unknown protein
VIT_02s0025g01980	orange		Cellulose synthase CSLG3
VIT_11s0016g00040	orange		BRI1 (brassinosteroid insensitive 1)
VIT_00s1353g00010	orange		BAM1 (big apical meristem 1)
VIT_15s0048g00370	orange		Transketolase, chloroplast precursor
VIT_06s0009g02020	orange		Tubulin beta-4 chain
VIT_16s0098g01080	orange		Growth-regulating factor 7
VIT_12s0035g00270	orange		ferredoxin, chloroplast (PETF)
VIT_12s0035g02080	orange		Unknown protein
VIT_14s0030g01790	orange		Ndr family protein
VIT_04s0043g00160	orange		Receptor protein kinase
VIT_00s0181g00200	orange		LHCB3 (light-harvesting chlorophyll binding protein 3)
VIT_18s0001g13030	orange		No hit
VIT_01s0011g03860	orange		RKL1 (Receptor-like kinase 1)
VIT_01s0011g03450	orange		Alpha-glucosidase
VIT_16s0022g02200	orange		Subtilase
VIT_13s0019g04910	orange		Pectate lyase
VIT_12s0059g02480	orange		CYCP2
VIT_17s0000g04490	orange		Extracellular Ca2+ sensing receptor
VIT_16s0050g01090	orange		Beta-carotene hydroxylase
VIT_01s0010g02910	orange		ATP binding protein
VIT_02s0025g01040	orange		Receptor protein kinase
VIT_08s0040g00980	orange		Tubulin beta-1 chain
VIT_02s0025g00830	orange		F-box family protein
VIT_10s0092g00370	orange		CYP71D7
VIT_06s0080g00020	orange		Pentatricopeptide (PPR) repeat-containing protein
VIT_17s0000g01190	orange		Phosphatidylglycerol specific phospholipase C
VIT_11s0118g00420	orange		Heparanase protein 3 precursor
VIT_02s0025g00260	orange		Polygalacturonase GH28
VIT_17s0000g08900	orange		LRR receptor-like kinase 2
VIT_01s0011g00600	orange		Acclimation of photosynthesis to environment
VIT_08s0007g03370	orange		Unknown protein
VIT_13s0067g03050	orange		Leucine-rich repeat transmembrane protein kinase
VIT_02s0025g02620	orange		BDG1 (BODYGUARD1) hydrolase
VIT_04s0008g03550	orange		Aquaporin TIP4
VIT_06s0080g01160	orange		Aspartyl protease
VIT_03s0038g03980	orange		Unknown protein
VIT_02s0025g04520	orange		Calcium-dependent protein kinase 1 CDPK protein kinase
VIT_14s0108g00380	orange		Protein kinase APK1A
VIT_06s0004g04610	orange		fasciclin arabinogalactan-protein (FLA4)
VIT_16s0022g02170	orange		Alpha-L-fucosidase
VIT_02s0012g01870	orange		No hit
VIT_01s0137g00710	orange		Alpha-L-fucosidase 2 precursor
VIT_08s0007g06170	orange		Anthranilate phosphoribosyltransferase
VIT_06s0004g05050	orange		Ent-kaurenoic acid oxidase 1
VIT_15s0048g02720	orange		fatty acid elongase
VIT_00s0707g00010	orange		Heat shock protein (HSP26.5-P) 26.5 kDa class P
VIT_00s0207g00010	orange		Anthranilate N-benzoyltransferase protein 1
VIT_00s0753g00020	orange		Histone H2A.4 HTA12
VIT_14s0083g00620	orange		NIK1 (NSP- interacting kinase 1)
VIT_01s0011g06190	orange		Histidine kinase (AHK4) (WOL)
VIT_03s0088g00620	orange		Stress-induced
VIT_10s0003g05030	orange		Leucine-rich repeat family protein
VIT_08s0007g07930	orange		Clavata1 receptor kinase (CLV1)
VIT_17s0000g07840	orange		Unknown protein
VIT_05s0029g00390	orange		Basic helix-loop-helix (bHLH) family
VIT_17s0000g04850	orange		OBF binding protein 4
VIT_13s0064g00460	orange		Unknown protein
VIT_06s0004g01250	orange		Omega-6 fatty acid desaturase, endoplasmic reticulum (FAD2)
VIT_17s0000g04860	orange		Unknown
VIT_18s0122g00330	orange		Unknown protein
VIT_00s0583g00030	orange		Sphingolipid delta 4 desaturase DES-1
VIT_01s0137g00820	orange		Phototropic-responsive NPH3
VIT_09s0054g00840	orange		Unknown protein
VIT_12s0035g01880	orange		Zinc finger homeobox 21
VIT_13s0067g03890	orange		Beta-ketoacyl-CoA synthase
VIT_04s0008g01850	orange		Trihelix DNA-binding protein (GT2)
VIT_12s0028g03350	orange		Squamosa promoter-binding protein 4 (SPL4)
VIT_01s0011g04770	orange		Armadillo/beta-catenin repeat / U-box domain-containing protein
VIT_13s0320g00060	orange		Carboxyl-terminal peptidase
VIT_11s0103g00050	orange		High-affinity K+ transporter 1 (HKT1)
VIT_19s0014g05220	orange		Unknown protein
VIT_13s0067g00730	orange		Carboxylic ester hydrolase
VIT_18s0117g00060	orange		R protein L6
VIT_18s0001g06220	orange		F-box protein (FBW2)
VIT_15s0046g01230	orange		Leaf senescence protein-like
VIT_08s0007g05860	orange		GASA like
VIT_17s0000g08680	orange		IMP dehydrogenase/GMP reductase
VIT_14s0066g00970	orange		Anthranilate phosphoribosyltransferase, chloroplast precursor
VIT_01s0011g03210	orange		Aspartyl protease
VIT_06s0004g01550	orange		Phosphoribosylanthranilate transferase
VIT_16s0022g02070	orange		Unknown protein
VIT_01s0150g00540	orange		Unknown protein
VIT_00s1764g00010	orange		1-aminocyclopropane-1-carboxylate synthase
VIT_05s0102g00310	orange		GUN4
VIT_04s0008g00700	orange		No hit
VIT_06s0004g06820	orange		Unknown protein
VIT_11s0016g05110	orange		Sodium hypersensitive 1
VIT_18s0072g01170	orange		Phosphoribosylanthranilate transferase
VIT_08s0007g07870	orange		Basic helix-loop-helix (bHLH) family
VIT_19s0014g00160	orange		LHCII type I CAB-1
VIT_06s0061g01290	orange		No hit
VIT_14s0066g01850	orange		Peroxidase
VIT_18s0001g08650	orange		Growth-regulating factor 1
VIT_08s0040g02250	orange		No hit
VIT_13s0067g00330	orange		AUX1 auxin influx carrier protein
VIT_13s0019g04030	orange		Serine carboxypeptidase SCPL27
VIT_03s0038g04760	orange		Basic helix-loop-helix (bHLH) family
VIT_12s0134g00560	orange		Unknown protein
VIT_12s0055g00810	orange		Cationic peroxidase
VIT_14s0030g00460	orange		Stress regulated protein isoform 3
VIT_02s0154g00080	orange		Multi-copper oxidase (SKU5)
VIT_08s0040g00780	orange		P-coumaroyl shikimate 3'-hydroxylase isoform 1
VIT_06s0004g07970	orange		Alpha-expansin 10 precursor
VIT_12s0057g01020	orange		fasciclin-like arabinogalactan protein FLA2
VIT_00s0274g00050	orange		Unknown protein
VIT_11s0103g00190	orange		Phospholipase A2 alpha
VIT_17s0000g02600	orange		Unknown protein
VIT_04s0043g00560	orange		DD1A protein
VIT_13s0019g04280	orange		Aquaporin PIP2B
VIT_17s0000g08240	orange		HT1 (high leaf temperature 1)
VIT_00s0324g00070	orange		Cis-zeatin O-beta-D-glucosyltransferase
VIT_06s0061g00150	orange		Zinc finger (CCCH-type) family protein
VIT_10s0003g03250	orange		Unknown protein
VIT_10s0003g00330	orange		HSL1 (HAESA-like 1)
VIT_17s0000g02470	orange		Thaumatin
VIT_03s0038g02170	orange		Thaumatin
VIT_05s0102g00370	orange		Receptor protein kinase (ACR4)
VIT_15s0046g01210	orange		Arbutin synthase
VIT_00s0207g00230	orange		Phototropic-responsive NPH3
VIT_17s0000g00370	orange		Serine carboxypeptidase II
VIT_18s0001g02540	orange		ARR9 typeA
VIT_07s0151g00010	orange		No hit
VIT_12s0028g03100	orange		GPRI1 (GOLDEN2 1)
VIT_16s0050g02660	orange		Pyruvate kinase
VIT_09s0002g03130	orange		FRK1 (FLG22-induced receptor-like kinase 1)
VIT_17s0000g02010	orange		Atypical receptor kinase MARK
VIT_06s0004g06170	orange		Thylakoid soluble phosphoprotein
VIT_18s0001g10350	orange		Subtilase family protein
VIT_14s0108g01020	orange		Alpha-expansin 1 precursor
VIT_01s0026g01020	orange		Binding
VIT_00s1306g00010	orange		COP1-interacting protein 7
VIT_18s0001g15720	orange		Leucine Rich Repeat receptor-like kinase
VIT_15s0046g01460	orange		Unknown
VIT_17s0000g03740	orange		Constans-like 16
VIT_00s0333g00050	orange		DIR1 (defective IN induced resistance 1)
VIT_16s0100g00010	orange		Carboxyesterase 20 CXE20
VIT_14s0066g01790	orange		GASA like
VIT_09s0002g06300	orange		Unknown
VIT_18s0117g00070	orange		R protein L6
VIT_17s0000g06040	orange		Phytochrome kinase substrate 1
VIT_14s0066g01730	orange		Cellulose synthase CSLC04
VIT_13s0064g01260	orange		DNA-damage-repair/toleration protein (DRT100)
VIT_19s0014g01910	orange		Unknown protein
VIT_07s0005g01040	orange		Glycosyl transferase family 8 protein
VIT_00s1306g00020	orange		No hit
VIT_18s0001g14130	orange		Zinc finger (C2H2 type) family
VIT_17s0000g04130	orange		MYB divaricata
VIT_07s0005g02710	orange		Unknown protein
VIT_11s0037g00320	orange		Serine carboxypeptidase S10
VIT_08s0007g07820	orange		RLK902 (receptor-like kinase 902)
VIT_00s0181g00020	orange		Armadillo/beta-catenin repeat
VIT_00s1356g00010	orange		Zinc finger (C2H2 type) family
VIT_03s0063g02670	orange		Radialis-like protein 6
VIT_05s0077g01460	orange		No hit
VIT_07s0129g01070	orange		Leucine-rich repeat protein kinase
VIT_16s0050g01020	orange		Protein kinase family
VIT_09s0018g00520	orange		Plastocyanin domain-containing protein
VIT_01s0137g00550	orange		CYP71B34
VIT_11s0052g01270	orange		Xyloglucan endotransglycosylase 6
VIT_09s0002g06750	orange		ERF/AP2 transcription factor sub B-6 SHINE
VIT_04s0008g01970	orange		ER (ERECTA)
VIT_03s0038g03600	orange		Serine/threonine kinase
VIT_16s0022g02310	orange		Gibberellin 3-beta-dioxygenase.
VIT_05s0020g00420	orange		Polygalacturonase GH28
VIT_07s0151g01130	orange		Patatin
VIT_01s0137g00520	orange		CYP71B35
VIT_13s0019g02940	orange		Cis-zeatin O-beta-D-glucosyltransferase
VIT_08s0058g01110	orange		Ovate family protein 4 OFP4
VIT_16s0022g02440	orange		Carboxyesterase 20 CXE20
VIT_18s0001g01210	orange		Senescence-inducible chloroplast stay-green protein 2
VIT_02s0025g02410	orange		Plastocyanin domain-containing protein
VIT_09s0018g01650	orange		Wrinkled1 (AP2/ERBP)
VIT_16s0039g01450	orange		Growth-regulating factor 5
VIT_18s0001g08610	orange		AP2-like AINTEGUMENTA-like
VIT_05s0077g01450	orange		GATA transcription factor 16
VIT_10s0003g05480	orange		SEC14 cytosolic factor
VIT_08s0007g01480	orange		TTL1 (tetratricopetide-repeat thioredoxin-like 1)
VIT_18s0001g13080	orange		Unknown protein
VIT_05s0094g00240	orange		Chitinase, class IV [Vitis vinifera]
VIT_18s0001g09520	orange		CYP81B2v2
VIT_06s0004g04490	orange		Unknown protein
VIT_09s0002g00650	orange		Auxin-induced protein
VIT_02s0025g04980	orange		1-aminocyclopropane-1-carboxylate synthase
VIT_17s0000g06210	orange		GASA like
VIT_12s0028g01830	orange		Peroxidase precursor
VIT_01s0026g00200	orange		Xyloglucan endotransglucosylase/hydrolase 28
VIT_15s0048g01130	orange		Subtilase
VIT_11s0016g04810	orange		BAS1 (PHYB activation tagged suppressor 1)
VIT_16s0022g02370	orange		Unknown protein
VIT_07s0031g00750	orange		MATE efflux family protein
VIT_10s0116g01610	orange		Monocopper oxidase SKS4 (SKU5 Similar 4)
ENSRNA049996313-T1	orange
VIT_09s0002g08590	orange		Pentatricopeptide (PPR) repeat-containing protein
VIT_04s0023g01910	orange		Myb family
VIT_18s0001g10070	orange		Receptor kinase
VIT_03s0038g00950	orange		Auxin-responsive SAUR9
VIT_10s0003g01630	orange		Unknown
VIT_14s0006g01290	orange		Myb domain protein 113
VIT_19s0014g02070	orange		flavonol 3-O-glucosyltransferase
VIT_03s0063g02240	orange		PLATZ transcription factor
VIT_06s0004g07910	orange		Ovate family protein 3 OFP3
VIT_11s0052g01620	orange		Pathogenesis-related protein 1 precursor (PRP 1)
VIT_08s0007g05130	orange		UDP-glucoronosyl/UDP-glucosyl transferase
VIT_00s0386g00040	orange		Unknown protein
ENSRNA049995941-T1	orange
VIT_06s0080g00760	orange		Unknown protein
VIT_13s0019g03610	orange		RNA recognition motif (RRM)-containing protein
ENSRNA049996872-T1	orange
VIT_08s0007g05830	red	blue	No hit
VIT_08s0007g01420	red	blue	Glutathione S-transferase 8 GSTU8
VIT_03s0091g00480	red	blue	Zinc finger (C3HC4-type ring finger)
VIT_12s0059g01340	red	blue	Armadillo/beta-catenin repeat
VIT_12s0028g01350	red	blue	RKF1 (receptor-like kinase in flowers 1)
VIT_10s0003g02540	red	cyan	ABC transporter B member 14
VIT_12s0034g01350	red	green	R protein L6
VIT_06s0009g03190	red	green	Unknown protein
VIT_09s0096g00090	red	green	Hypoxia up-regulated 1 HSP70
VIT_13s0019g01430	red	green	Heat shock protein 70
VIT_00s0454g00040	red	orange	Subtilisin protease
VIT_14s0083g00920	red	red	No hit
VIT_07s0005g05680	red	red	Tetratricopeptide repeat domain male sterility MS5
VIT_10s0003g00780	red	red	Glutamate receptor 3.4
VIT_17s0000g04370	red	red	Wall-associated kinase
VIT_16s0050g00400	red	red	Photoassimilate-responsive protein PAR-1a
VIT_18s0001g10410	red	red	Triacylglycerol lipase
VIT_18s0001g14980	red	red	3-methyl-2-oxobutanoate dehydrogenase
VIT_00s0454g00020	red	red	No hit
VIT_16s0098g00950	red	red	Subtilase
VIT_01s0026g02210	red	red	Unknown protein
VIT_10s0003g01600	red	red	WRKY DNA-binding protein 65
VIT_14s0068g00070	red	red	feronia receptor-like kinase
VIT_07s0005g00260	red	red	Glutathione-conjugate transporter (MRP10)
VIT_03s0063g00820	red	red	Carboxyesterase 12
VIT_06s0061g01030	red	red	Aspartic proteinase nepenthesin-2 precursor
VIT_02s0033g00180	red	red	Phenylpropanoid:glucosyltransferase 2
VIT_12s0059g01560	red	red	Protein disulfide-isomerase A6
VIT_05s0020g02430	red	red	Protein FBL4
VIT_01s0137g00810	red	red	Acetylglucosaminyltransferase
VIT_02s0025g04560	red	red	Copper amine oxidase
VIT_06s0009g03640	red	yellow	Annexin 1 (ANN1)
VIT_18s0001g02510	red	yellow	Protein disulfide-isomerase A1
VIT_05s0102g00600	red	yellow	No hit
VIT_07s0005g05790	red	yellow	VAMP726 (VESICLE-associated membrane protein)
VIT_02s0025g04420	red		MATE efflux family protein
VIT_06s0004g01030	red		Dirigent protein
VIT_13s0019g02820	red		Heat shock protein 18.2 kDa class I
VIT_18s0041g01140	red		Lectin protein kinase
VIT_03s0088g00700	red		Pathogenesis related protein 1 precursor (pr1 gene)
VIT_03s0017g01990	red		UDP-glucose glucosyltransferase
VIT_06s0004g07230	red		Indole-3-acetate beta-glucosyltransferase
VIT_00s2659g00010	red		CRK10 (cysteine-rich RLK10)
VIT_01s0150g00410	red		Unknown protein
VIT_07s0031g01070	red		Ascorbate oxidase
VIT_19s0014g04150	red		S-receptor protein kinase
VIT_10s0003g01650	red		Unknown
VIT_05s0049g00510	red		Ethylene response factor ERF1
VIT_18s0001g02780	red		Lipase GDSL
VIT_07s0005g04620	red		Unknown
VIT_07s0031g01050	red		Ascorbate oxidase
VIT_02s0025g04730	red		Glyoxylate reductase
VIT_04s0008g03500	red		Ankyrin
VIT_05s0049g00800	red		Unknown protein
VIT_16s0013g01090	red		Ethylene-responsive transcription factor ERF105
VIT_06s0004g00690	red		Calmodulin-binding region IQ
VIT_13s0019g02760	red		Heat shock protein 17.6 kDa class I
VIT_12s0034g00030	red		Anthocyanidin 3-O-glucosyltransferase
VIT_01s0011g03390	red		Unknown protein
VIT_18s0001g01370	red		Wall-associated receptor kinase 5
VIT_00s0194g00180	red		Unknown protein
VIT_09s0002g08540	red		Serine-rich protein
VIT_14s0066g01190	red		Unknown protein
VIT_06s0004g03120	red		MLO-like protein 3
VIT_19s0014g01370	red		Curculin (mannose-binding) lectin
VIT_16s0100g00920	red		Stilbene synthase - grape
VIT_10s0003g00680	red		Glutamate receptor protein
VIT_03s0097g00460	red		Geraniol 10-hydroxylase
VIT_17s0000g00830	red		Nodulin MtN3 family
VIT_04s0044g01460	red		PUB26 (plant U- box 26)
VIT_14s0006g00450	red		Myb domain protein 20
VIT_01s0011g01350	red		No hit
VIT_18s0001g09060	red		Unknown protein
VIT_01s0011g04650	red		Unknown protein
VIT_15s0048g00620	red		No hit
VIT_15s0048g02870	red		Homeobox-leucine zipper protein HB-7
VIT_09s0002g05570	red		ABC transporter g family pleiotropic drug resistance 12 PDR12
VIT_08s0058g00970	red		Cationic peroxidase
VIT_05s0049g00780	red		No hit
VIT_10s0003g00760	red		Glutamate receptor protein
VIT_01s0011g03330	red		Unknown protein
VIT_09s0002g01310	red		Unknown protein
VIT_16s0100g00830	red		Stilbene synthase
VIT_01s0026g00190	red		Armadillo/beta-catenin repeat
VIT_05s0049g01980	red		3-isopropylmalate dehydratase large subunit 2
VIT_16s0013g00950	red		Ethylene-responsive transcription factor ERF105
VIT_02s0025g01560	red		UDP-glucose 4-epimerase GEPI48
VIT_13s0067g02630	red		No hit
VIT_16s0039g01170	red		Phenylalanine ammonium lyase
VIT_12s0055g00180	red		UDP-glucose glucosyltransferase
VIT_13s0019g02850	red		Heat shock protein 17.6 kDa class I
VIT_06s0061g00470	red		Myb domain protein 36
VIT_05s0077g01600	red		Pathogenesis protein 10 [Vitis vinifera]
VIT_15s0046g00070	red		PBP1 (pinoid-binding protein 1)
VIT_11s0016g05540	red		Dicyanin
VIT_12s0055g00020	red		UDP-glucose glucosyltransferase
VIT_16s0013g00980	red		Ethylene-responsive transcription factor ERF105
VIT_16s0100g00750	red		Stilbene synthase
VIT_18s0001g06020	red		Phosphate-induced protein 1
VIT_08s0007g00810	red		Lectin receptor kinase 7
VIT_08s0007g01360	red		Unknown protein
VIT_14s0066g02090	red		AAA-type ATPase
VIT_17s0000g09190	red		Octicosapeptide/Phox/Bem1p (PB1) domain-containing protein
VIT_19s0014g01760	red		Glutamate receptor 2.8
VIT_00s2776g00010	red		S-locus lectin protein kinase
VIT_19s0014g03310	red		No hit
VIT_00s2648g00010	red		FAD-dependent pyridine nucleotide-disulphide oxidoreductase
VIT_11s0052g00900	red		Unknown protein
VIT_04s0008g01490	red		Heat shock protein 17.6 kDa class II
VIT_18s0166g00190	red		U-box domain-containing protein
VIT_13s0019g02780	red		Heat shock protein 17.6 kDa class I
VIT_10s0042g01160	red		Elongation factor EF-2
VIT_00s0294g00080	red		Receptor kinase homolog LRK10
VIT_15s0048g02320	red		No apical meristem cup-shaped cotyledon2
VIT_01s0137g00680	red		No hit
VIT_08s0058g00680	red		Integral membrane protein, putative
VIT_16s0098g00220	red		Membrane located receptor
VIT_19s0014g02460	red		Plastocyanin domain-containing protein
VIT_18s0072g00980	red		Leucine-rich repeat protein kinase
VIT_18s0001g10180	red		N-hydroxycinnamoyl/benzoyltransferase 3
VIT_12s0028g00610	red		Aspartyl protease
VIT_15s0021g00970	red		NAK-type protein kinase
VIT_03s0063g01780	red		Extra-large G-protein (XLG1)
VIT_02s0025g00330	red		Unknown protein
VIT_02s0236g00120	red		Unknown
VIT_00s0487g00050	red		R protein disease resistance protein
VIT_13s0158g00170	red		R protein MLA10
VIT_14s0066g01240	red		L-aspartate oxidase
VIT_10s0003g00390	red		Glutaredoxin
VIT_01s0026g02590	red		Calcium-binding protein CML
VIT_14s0068g02150	red		Kelch repeat-containing F-box family protein
VIT_08s0040g03040	red		Glutathione S-transferase GSTO1
VIT_07s0031g01980	red		Ethylene-responsive transcription factor aba repressor 1 abr1/erf111
VIT_00s0181g00120	red		WD-repeat protein
VIT_16s0013g00990	red		Ethylene-responsive transcription factor ERF105
VIT_08s0007g02520	red		Unknown
VIT_00s0203g00220	red		S-locus lectin protein kinase
VIT_19s0014g02240	red		Ethylene responsive element binding factor 4
VIT_17s0000g08960	red		Raffinose synthase
VIT_18s0001g06170	red		Phosphate-induced protein 1
VIT_02s0154g00480	red		Heat shock protein MTSHP
VIT_05s0020g01830	red		UPF0497 family
VIT_15s0048g00530	red		Auxin-responsive SAUR11
VIT_14s0108g00540	red		Phosphofructokinase
VIT_12s0028g01640	red		S-receptor kinase
VIT_16s0100g00720	red		Heat shock transcription factor B2A
VIT_13s0067g00930	red		ACR4 (Arabidopsis CRINKLY4)
VIT_11s0016g01640	red		Phenylalanine ammonia-lyase
VIT_04s0023g02380	red		R protein MLA10
VIT_08s0007g01350	red		No hit
VIT_09s0002g05590	red		ABC transporter g family pleiotropic drug resistance 12 PDR12
VIT_18s0001g10120	red		SPla/RYanodine receptor (SPRY) domain-containing protein
VIT_08s0007g03860	red		S-receptor kinase
VIT_18s0001g14950	red		EMB2170 (embryo defective 2170)
VIT_04s0008g06930	red		Transposase, IS4
VIT_09s0002g03540	red		MYB divaricata
VIT_14s0108g00840	red		Unknown protein
VIT_17s0000g00010	red		MtN19
VIT_07s0197g00090	red		R protein disease resistance protein
VIT_08s0007g08410	red		4,5-DOPA dioxygenase extradiol
VIT_16s0050g01700	red		Receptor serine/threonine kinase PR5K
VIT_01s0011g05030	red		Unknown protein
VIT_17s0000g07400	red		Disease resistance protein (EDS1)
VIT_04s0044g00660	red		S-receptor kinase
VIT_18s0001g00130	red		Unknown protein
VIT_16s0013g01050	red		Ethylene-responsive transcription factor ERF105
VIT_10s0003g02100	red		Lipase GDSL
VIT_11s0118g00360	red		Leucoanthocyanidin dioxygenase
VIT_08s0007g04860	red		Nodulin family protein
VIT_06s0080g00450	red		Calcium-binding protein CML
VIT_08s0040g01130	red		Serine carboxypeptidase II
VIT_18s0041g01290	red		Serine/threonine-protein kinase CCR4
VIT_18s0001g07380	red		DNA-binding protein
VIT_05s0049g00410	red		1-aminocyclopropane-1-carboxylate oxidase
VIT_14s0030g02020	red		Aldo/keto reductase
VIT_05s0049g01430	red		EDA6/MEE37 (embryo sac development arrest 6)
VIT_05s0102g01130	red		Unknown protein
VIT_02s0025g01450	red		Unknown protein
VIT_08s0058g00860	red		Unknown protein
VIT_06s0009g00680	red		Pyridine nucleotide-disulphide oxidoreductase
VIT_11s0118g00250	red		IMP dehydrogenase/GMP reductase
VIT_00s0125g00140	red		SHR5-receptor-like kinase
VIT_14s0060g02140	red		Rubber elongation factor (REF)
VIT_07s0141g00920	red		CYP94A1
VIT_12s0034g01310	red		R protein L6
VIT_18s0001g11580	red		CYP82A3
VIT_16s0013g01000	red		Ethylene-responsive transcription factor ERF105
VIT_04s0023g01720	red		SEC14 cytosolic factor, putative
VIT_05s0020g04560	red		Armadillo/beta-catenin repeat protein / U-box domain-containing protein
VIT_02s0025g03140	red		Nodulin MtN21 family
VIT_08s0007g06030	red		Beta 1-3 glucanase [Vitis vinifera]
VIT_04s0023g01080	red		Lys Motif-Type Receptor-Like Kinase LYK4
VIT_01s0011g03110	red		Myb family
VIT_06s0004g00230	red		WRKY DNA-binding protein 48
VIT_18s0001g07770	red		Unknown protein
VIT_17s0000g06190	red		Myb domain protein 94
VIT_07s0005g02110	red		Protein phosphatase 2C DBP
VIT_05s0049g00400	red		Desacetoxyvindoline 4-hydroxylase
VIT_00s0454g00030	red		Subtilisin protease
VIT_13s0019g01080	red		Protein kinase APK1B
VIT_13s0064g01220	red		Zf A20 and AN1 domain-containing stress-associated protein 5
VIT_01s0026g01880	red		Protein kinase APK1B
VIT_19s0090g00330	red		1-acyl-sn-glycerol-3-phosphate acyltransferase
VIT_01s0137g00780	red		Unknown protein
VIT_06s0004g04820	red		Salt stress-inducible protein kinase
VIT_06s0004g04150	red		Auxin-regulated protein
VIT_17s0000g03510	red		Serine/threonine kinase BRLK
VIT_07s0005g02570	red		WRKY DNA-binding protein 47
VIT_05s0077g00030	red		Ammonium transporter 1, member 1 (AMT1.1)
VIT_19s0014g04630	red		S-locus protein kinase
VIT_06s0004g00800	red		Amino acid permease
VIT_03s0088g00270	red		No hit
VIT_04s0044g01110	red		Alcohol dehydrogenase 6
VIT_00s0125g00190	red		Potassium transporter (KUP1)
VIT_18s0001g02300	red		NAC domain containing protein 2
VIT_00s0487g00010	red		Disease resistance protein (TIR-NBS-LRR class)
VIT_12s0028g03010	red		Glutaredoxin
VIT_18s0001g06240	red		R protein L6
VIT_04s0044g01880	red		Auxin Efflux Carrier
VIT_11s0016g01470	red		Lecithine cholesterol acyltransferase
VIT_06s0004g05460	red		Protein phosphatase 2C DBP
VIT_10s0003g02030	red		Nitrate transporter 1:2
VIT_02s0033g00800	red		Nitrilase 4 (NIT4)
VIT_12s0059g00280	red		Dehydration-responsive element-binding protein 16
VIT_18s0122g00620	red		Cinnamoyl-CoA reductase
VIT_00s1034g00010	red		E3 ubiquitin-protein ligase CHIP
VIT_01s0150g00330	red		U-box domain-containing protein
VIT_18s0001g12520	red		ATP binding
VIT_17s0000g05380	red		Dynein light chain LC8-type
VIT_04s0008g00470	red		Early nodulin Enod93 protein
VIT_05s0049g00730	red		No hit
VIT_18s0001g11290	red		Signal peptidase 1
VIT_00s0640g00020	red		Cig3
VIT_18s0001g08230	red		Receptor-like protein kinase HAIKU2
VIT_19s0014g04640	red		S-locus protein kinase
VIT_03s0038g00490	red		GATA transcription factor 12
VIT_06s0004g04580	red		Protein kinase family protein
VIT_17s0000g01400	red		Nucleotide pyrophosphatase
VIT_02s0025g00360	red		1-aminocyclopropane-1-carboxylate synthase
VIT_18s0001g09130	red		Armadillo/beta-catenin repeat
VIT_09s0002g04560	red		Calmodulin-binding protein
VIT_10s0003g01160	red		Basic helix-loop-helix (bHLH) family
VIT_04s0008g00800	red		Ferrochelatase-2
VIT_00s0540g00020	red		Chitinase, class V
VIT_09s0002g04280	red		Dynein light chain LC6, flagellar outer arm
VIT_11s0206g00030	red		Chitinase, class V
VIT_05s0077g00510	red		Beta-fructofuranosidase
VIT_11s0016g05530	red		Plastocyanin domain-containing protein
VIT_00s0317g00110	red		Esterase/lipase/thioesterase
VIT_02s0025g02240	red		WD-40 repeat
VIT_07s0191g00050	red		Peroxidase 17
VIT_09s0002g02320	red		Cell wall apoplastic invertase
VIT_17s0000g07560	red		EDS1 (Enhanced disease susceptibility 1)
VIT_04s0043g00710	red		Hypoxia up-regulated 1 HSP70
VIT_08s0007g03710	red		ABC transporter G member 22
VIT_08s0058g01390	red		WRKY DNA-binding protein 70
VIT_15s0048g02270	red		No apical meristem cup-shaped cotyledon2
VIT_08s0032g00860	red		Unknown protein
VIT_15s0046g00440	red		Phosphatidylinositol 3- and 4-kinase / ubiquitin
VIT_01s0011g00420	red		RPK1 (receptor-like protein kinase 1)
VIT_08s0040g00830	red		Proton-dependent oligopeptide transport (POT) family protein
VIT_01s0011g03420	red		Unknown protein
VIT_14s0108g00400	red		Glutaredoxin family
VIT_18s0001g14760	red		Lipase 3 (EXL3) family II extracellular
VIT_06s0004g05090	red		Zinc finger (C3HC4-type ring finger)
VIT_19s0015g01290	red		Amino acid permease 7
VIT_01s0011g02330	red		Unknown protein
VIT_01s0026g01340	red		Glutathione S-transferase 29 GSTU18
VIT_18s0001g06560	red		No hit
VIT_00s1553g00010	red		Subtilisin-like proteinase AIR3
VIT_15s0048g02280	red		NAC transcription factor-like 9
VIT_07s0129g00180	red		Ca2+-ATPase 2 ACA2, plasma membrane
VIT_00s0203g00150	red		Octicosapeptide/Phox/Bem1p (PB1) domain-containing protein
VIT_00s0203g00140	red		Octicosapeptide/Phox/Bem1p (PB1) domain-containing protein
VIT_06s0004g01480	red		Lipoxygenase LOX1
VIT_19s0014g01530	red		Protein kinase
VIT_02s0025g04180	red		Unknown protein
VIT_13s0067g03140	red		WRKY DNA-binding protein 70
VIT_07s0129g01110	red		Avr9/Cf-9 rapidly elicited protein 189
VIT_01s0011g04270	red		Receptor kinase homolog LRK10
VIT_08s0058g00040	red		Verticillium wilt disease resistance protein Ve2
VIT_05s0049g00570	red		Unknown
VIT_15s0046g01830	red		Pentatricopeptide (PPR) repeat-containing protein
VIT_18s0001g04860	red		Aspartate transaminase.
VIT_07s0104g00120	red		Unknown protein
VIT_02s0025g01610	red		Phosphatidylinositol 4-kinase type-II
VIT_07s0005g05720	red		Tetratricopeptide repeat domain male sterility MS5
VIT_17s0000g09650	red		Glyoxal oxidase
VIT_08s0058g01290	red		Protein kinase AtSIK
VIT_11s0149g00350	red		Chitinase-3 protein 1 precursor
VIT_11s0016g04760	red		Unknown protein
VIT_03s0017g02260	red		Protease inhibitor/seed storage/lipid transfer protein (LTP)
VIT_08s0007g05790	red		Calmodulin
VIT_05s0062g00790	red		NSL1 (necrotic spotted lesions 1)
VIT_18s0001g11470	red		CyP82A3
VIT_05s0094g00300	red		Chitinase class IV
VIT_08s0040g02750	red		Ankyrin repeat
VIT_14s0066g01820	red		SAG101 (senescence-associated gene 101)
VIT_08s0007g03230	red		Unknown protein
VIT_10s0071g00300	red		Unknown protein
VIT_06s0004g08190	red		Ethylene-responsive transcription factor cytokinin response factor 1
VIT_02s0025g03660	red		4-coumarate-CoA ligase
VIT_19s0014g00960	red		Spg1p (septum-promoting GTPase)
VIT_07s0031g03060	red		NSL1 (necrotic spotted lesions 1)
VIT_08s0007g00130	red		Heat shock protein 70
VIT_18s0001g15270	red		SCL1 (scarecrow-like 1)
VIT_13s0067g03780	red		Leucine-rich repeat protein kinase
VIT_14s0066g00350	red		Glycosyl transferase family 17 beta 1,4 N-acetylglucosaminyltransferase
VIT_10s0003g01170	red		Basic helix-loop-helix (bHLH) family
VIT_01s0026g01570	red		Nitrate transporter 1:2
VIT_02s0025g04170	red		Heat shock transcription factor B2B
VIT_00s0218g00170	red		UDP-rhamnose/rhamnosyltransferase
VIT_04s0023g02570	red		Peroxidase 72
VIT_12s0034g01320	red		TIR-NBS-LRR disease resistance
VIT_18s0001g14770	red		Lipase 3 (EXL3) family II extracellular
VIT_14s0108g01450	red		Calmodulin-binding
VIT_13s0019g05070	red		Nodulin family protein
VIT_07s0129g00110	red		Ca2+-ATPase 2 ACA2, plasma membrane
VIT_14s0066g02190	red		CW14
VIT_18s0001g14410	red		Unknown protein
VIT_14s0068g00010	red		feronia receptor-like kinase
VIT_09s0018g01820	red		MKK5
VIT_07s0005g00990	red		Dehydration-induced 19
VIT_19s0027g00390	red		Protein kinase
VIT_19s0090g00060	red		Biopterin transport-related protein BT1
VIT_12s0028g00920	red		Glutathione S-transferase 9 GSTF9
VIT_18s0122g00230	red		Lys Motif-Type Receptor-Like Kinase LYK8
VIT_07s0005g00750	red		Sucrose synthase
VIT_17s0000g01970	red		MKK9
VIT_06s0004g07870	red		CBL-interacting protein kinase 16
VIT_02s0025g03290	red		Hydroxyproline-rich glycoprotein
VIT_12s0059g00640	red		Beta-1,3-galactosyltransferase sqv-2
VIT_05s0077g01090	red		RKF2 (receptor-like serine/threonine kinase 2)
VIT_05s0049g00660	red		No hit
VIT_08s0007g08280	red		Remorin
VIT_06s0004g01720	red		Unknown protein
VIT_04s0069g00920	red		WRKY DNA-binding protein 11
VIT_06s0004g05740	red		IMP dehydrogenase/GMP reductase
VIT_16s0039g01060	red		CYP89A2
VIT_14s0006g00180	red		Aspartyl protease
VIT_04s0008g06060	red		Unknown
VIT_03s0063g01970	red		Non-symbiotic hemoglobin 2
VIT_03s0038g00760	red		Arginine decarboxylase (Fragment)
VIT_07s0005g02660	red		ABC transporter B member 13
VIT_18s0001g06940	red		Purine permease 1 (PUP1)
VIT_06s0004g06940	red		Zinc transporter ZIP6
VIT_10s0003g00150	red		NSL1 (necrotic spotted lesions 1)
VIT_07s0031g00490	red		MAP3K protein kinase
VIT_04s0023g03420	red		Alcium-dependent protein kinase 16 CPK16
VIT_05s0062g00740	red		UDP-glucoronosyl/UDP-glucosyl transferase UGT75C1
VIT_15s0021g02790	red		ATELC/ELC
VIT_08s0040g00870	red		BZIP transcription factor BZIP28
VIT_19s0015g00050	red		ABC transporter C member 9
VIT_08s0007g02110	red		EFR (EF-TU receptor)
VIT_13s0019g00340	red		Glutaredoxin
VIT_18s0001g11250	red		R protein MLA10
VIT_05s0077g00810	red		Sodium-inducible calcium-binding protein (ACP1)
VIT_07s0005g02130	red		TolB protein-related
VIT_01s0146g00410	red		GEM-like protein 5
VIT_18s0072g00840	red		Sensitive to proton rhizotoxicity 1
VIT_18s0001g14840	red		Nickel ion transporter
VIT_07s0005g04340	red		Unknown protein
VIT_02s0012g01390	red		Unknown
VIT_11s0016g05770	red		Alkaline alpha galactosidase 2
VIT_18s0001g11980	red		NAC domain containing protein 57
VIT_07s0031g01530	red		Stress enhanced protein 2 (SEP2)
VIT_05s0077g00280	red		Beta-amylase
VIT_07s0005g04350	red		No hit
VIT_18s0001g06230	red		No hit
VIT_02s0025g04570	red		Unknown protein
VIT_06s0004g01910	red		ADP,ATP carrier protein
VIT_01s0011g05250	red		Senescence-associated protein
VIT_07s0104g00930	red		Gibberellin receptor GID1L2
VIT_08s0007g08210	red		Zinc finger (CCCH-type) family protein
VIT_12s0028g01220	red		Zinc finger (C3HC4-type ring finger)
VIT_07s0104g00840	red		RKF3 (receptor-like kinase IN in flowers 3)
VIT_11s0016g05480	red		Clathrin assembly protein 2
VIT_02s0025g00510	red		Respiratory burst oxidase protein F (RBOHF)
VIT_07s0005g00820	red		AP2-like ethylene-responsive transcription factor
VIT_02s0025g02140	red		Heat shock protein 70
VIT_16s0050g01720	red		Receptor serine/threonine kinase PR5K
VIT_19s0015g00130	red		Serine acetyltransferase 3
VIT_09s0002g03640	red		ABC transporter g family pleiotropic drug resistance 7 PDR7
VIT_01s0010g03640	red		DnaJ homolog, subfamily A, member 3
VIT_17s0000g06850	red		No hit
VIT_03s0097g00600	red		Octicosapeptide/Phox/Bem1p (PB1) domain-containing protein
VIT_02s0025g04490	red		UDP-galactose transporter 2 ATUTR2/UTR2
VIT_15s0048g00710	red		Zinc finger (DHHC type)
VIT_07s0031g00080	red		WRKY DNA-binding protein 15
VIT_17s0000g03340	red		Wall-associated kinase 4
VIT_08s0040g02090	red		DnaJ homolog, subfamily C, member 3
VIT_07s0005g02100	red		Shaggy protein kinase alpha (ASK-alpha)
VIT_14s0068g01260	red		Phosphate carrier protein
VIT_18s0001g03170	red		Nodulin MtN21 family
VIT_13s0067g03220	red		Unknown protein
VIT_12s0057g01450	red		Subtilisin protease
VIT_01s0011g03950	red		Wall-associated kinase
VIT_01s0026g00280	red		Trehalose 6-phosphate synthase
VIT_16s0050g01230	red		No hit
VIT_19s0015g00020	red		ABC transporter C member 9
VIT_01s0011g04450	red		MATE efflux family protein
VIT_18s0001g08770	red		CF9
VIT_07s0031g00500	red		Subtilase
VIT_09s0002g00640	red		Small heat stress protein class CIII
VIT_00s0533g00010	red		Unknown protein
VIT_02s0025g03530	red		Gamma-glutamylcysteine synthetase
VIT_19s0014g05040	red		formin homology 2 domain-containing protein 5
VIT_14s0128g00390	red		Mitochondrial FAD carrier
VIT_00s0527g00020	red		VQ motif-containing protein
VIT_13s0019g04710	red		PUB17 (plant U- box 17)
VIT_09s0018g01190	red		Anthranilate N-benzoyltransferase
VIT_05s0049g00610	red		No hit
VIT_14s0068g01500	red		Glycerophosphoryl diester phosphodiesterase
VIT_09s0002g02700	red		Basic helix-loop-helix (bHLH) family
VIT_14s0068g00120	red		feronia receptor-like kinase
VIT_11s0016g03330	red		Unknown protein
VIT_01s0011g01360	red		Copper-transporting ATPase RAN1
VIT_11s0149g00380	red		Chitinase-3 protein 1 precursor
VIT_16s0039g01560	red		PLATZ transcription factor
VIT_05s0094g01530	red		ARL (ARGOS)
VIT_15s0046g01190	red		Hydroquinone glucosyltransferase
VIT_07s0005g00030	red		Glutathione S-transferase 8 GSTF8
VIT_09s0002g02480	red		F-type H+-transporting ATPase g chain
VIT_13s0074g00550	red		Amino acid transporter family
VIT_18s0001g01030	red		Protein disulfide isomerase
VIT_17s0000g01410	red		Nucleotide pyrophosphatase
VIT_18s0072g00170	red		BRI1 (brassinosteroid insensitive 1)
VIT_12s0055g01150	red		Brassinosteroid insensitive 1-associated receptor kinase 1
VIT_09s0018g01660	red		Biopterin transport-related protein BT1
VIT_16s0050g02480	red		ABC transporter C member 15
VIT_10s0071g00840	red		Unknown protein
VIT_13s0064g00270	red		Cinnamyl alcohol dehydrogenase
VIT_16s0050g01710	red		Receptor serine/threonine kinase PR5K
VIT_18s0001g11630	red		Allene oxide synthase
VIT_08s0007g03530	red		Zf A20 and AN1 domain-containing stress-associated protein 4
VIT_08s0007g06040	red		Beta-1,3-glucanase
VIT_17s0000g06860	red		SNAP25ous protein SNAP30
VIT_05s0020g00390	red		Unknown protein
VIT_18s0001g13070	red		NAD-dependent epimerase/dehydratase
VIT_11s0016g04080	red		Multiprotein-bridging factor 1c MBF1C
VIT_19s0090g01580	red		Lysine decarboxylase
VIT_14s0066g02250	red		Leucine-rich repeat transmembrane protein kinase
VIT_12s0034g00910	red		R protein L6
VIT_12s0034g00080	red		Anthocyanidin 3-O-glucosyltransferase
VIT_13s0064g01290	red		Basic helix-loop-helix (bHLH) family
VIT_13s0067g01960	red		Dehydration-responsive element-binding protein 2C
VIT_16s0022g00540	red		Glycerol 3-phosphate permease
VIT_05s0020g02270	red		Unknown
VIT_01s0011g01900	red		Glutathione S-transferase, C-terminal
VIT_04s0008g05020	red		Ras GTP-binding protein (RAN3)
VIT_05s0077g01470	red		Phytochelatin synthetase
VIT_09s0018g00620	red		Co-chaperone-curved DNA binding protein A
VIT_01s0011g04510	red		No hit
VIT_14s0108g00480	red		Basic helix-loop-helix (bHLH) family
VIT_11s0052g00240	red		Accelerated cell death 11 (ACD11)
VIT_00s1372g00020	red		RAB GTPase RAB1B
VIT_10s0003g01770	red		Heat shock transcription factor A4A
VIT_13s0047g01210	red		Phospholipid-translocating ATPase ALA1
VIT_07s0031g00160	red		Ubiquitin-conjugating enzyme E2 I
VIT_05s0094g01590	red		Kelch repeat-containing F-box protein
VIT_03s0038g04510	red		Chaperone BCS1 mitochondrial
VIT_05s0077g00550	red		SFR2 (sensitive TO FREEZING 2)
VIT_14s0083g01170	red		Mitochondrial substrate carrier family protein
VIT_00s0181g00010	red		Sugar transporter 1
VIT_04s0023g01100	red		Calmodulin
VIT_16s0050g01840	red		Nucleoside triphosphatase
VIT_17s0000g04540	red		Enolase
VIT_00s1995g00010	red		Phosphoenolpyruvate carboxykinase
VIT_12s0142g00590	red		R protein L6
VIT_15s0046g00980	red		Cyclic nucleotide-regulated ion channel 1
VIT_11s0016g02580	red		MAPK activating protein-like
VIT_16s0050g02350	red		Regulator of nonsense transcripts 1
VIT_13s0175g00150	red		Armadillo repeat-containing protein
VIT_17s0000g03440	red		EMB2454 (embryo defective 2454)
VIT_08s0007g08360	red		Zf AN1 and C2H2 domain-containing stress-associated protein 11
VIT_19s0015g00250	red		Zinc transporter ZIP11
VIT_18s0001g07500	red		Mechanosensitive ion channel MSCS-like 2
VIT_14s0006g02900	red		Monoglyceride lipase
VIT_06s0009g01920	red		No hit
VIT_11s0037g00810	red		Unknown protein
VIT_16s0098g01580	red		Heat shock protein 70
VIT_18s0072g00550	red		Unknown protein
VIT_02s0025g04880	red		Geraniol 10-hydroxylase
VIT_01s0010g02380	red		F-box domain containing protein
VIT_12s0028g02660	red		Acyl-CoA oxidase (ACX3)
VIT_01s0026g02470	red		Zinc finger (C3HC4-type ring finger)
VIT_11s0016g04720	red		Blight-associated protein p12 precursor
VIT_00s0264g00020	red		Zinc finger (C3HC4-type ring finger)
VIT_00s0160g00110	red		TIR-NBS-TIR type disease resistance protein
VIT_18s0001g06950	red		Purine permease 1 (PUP1)
VIT_13s0067g01120	red		Omega-3 fatty acid desaturase, chloroplast, temperature-sensitive (FAD8)
VIT_13s0106g00790	red		Mevalonate diphosphate decarboxylase (MVD1)
VIT_13s0064g00050	red		Glutamine-fructose-6-phosphate transaminase 2
VIT_04s0008g00490	red		Profilin 5 (PRO5) (PRF3)
VIT_01s0011g03980	red		Wall-associated kinase
VIT_03s0038g03960	red		Calcium-dependent protein kinase 6 CPK6
VIT_06s0004g04470	red		Heat shock protein 70
VIT_08s0040g02470	red		Inorganic pyrophosphatase
VIT_08s0040g00770	red		Cysteine protease inhibitor
VIT_02s0012g01280	red		VQ motif-containing protein
VIT_19s0014g00470	red		RKF1 (receptor-like kinase in flowers 1)
VIT_11s0037g00300	red		Signal recognition particle receptor alpha subunit
VIT_11s0016g04990	red		Unknown protein
VIT_07s0191g00230	red		Ring-H2 finger protein ATL5F
VIT_18s0001g12420	red		SEC14 cytosolic factor
VIT_13s0019g01980	red		Aspartic proteinase nepenthesin-2 precursor
VIT_19s0014g01640	red		Malate dehydrogenase
VIT_16s0013g01950	red		Hexose transporter [Vitis vinifera]
VIT_01s0011g04630	red		Ribose 5-phosphate isomerase
VIT_00s0202g00040	red		Ankyrin repeat protein
VIT_16s0022g00660	red		Trehalose-6-phosphate phosphatase
VIT_07s0031g00920	red		Inositol-3-phosphate synthase
VIT_12s0028g03860	red		Zinc finger (C3HC4-type ring finger) protein (RMA1)
VIT_14s0068g01670	red		ACT domain-containing protein (ACR6)
VIT_15s0046g01660	red		Unknown protein
VIT_14s0068g00110	red		feronia receptor-like kinase
VIT_11s0016g04270	red		Hydrolase, alpha/beta fold
VIT_10s0003g04470	red		Glutathione S-conjugate ABC transporter (MRP2)
VIT_18s0001g00360	red		No hit
VIT_08s0007g00740	red		Hsp70-interacting protein
VIT_16s0039g01850	red		Syntaxin 7
VIT_01s0010g03300	red		Protein processing in endoplasmic reticulum
VIT_01s0010g03940	red		Sphingosine-1-phosphate lyase
VIT_18s0086g00210	red		S-locus receptor protein kinase
VIT_08s0007g05810	red		Calmodulin-binding, plant
VIT_10s0116g00400	red		SEC14 cytosolic factor
VIT_13s0064g01210	red		Zf A20 and AN1 domain-containing stress-associated protein 2
VIT_11s0149g00060	red		Unknown
VIT_19s0090g01340	red		No hit
VIT_19s0014g02190	red		Tyrosine aminotransferase
VIT_02s0025g02500	red		Metal-nicotianamine transporter YSL1
VIT_17s0000g00400	red		Phosphate carrier protein
VIT_18s0001g12100	red		Auxilin
VIT_04s0008g02460	red		H+-transporting ATPase, Plasma membrane
VIT_15s0046g01500	red		Translation initiation factor eIF-1A
VIT_14s0171g00380	red		DNA-binding bromodomain-containing protein
VIT_18s0001g10830	red		Patatin
VIT_14s0066g02440	red		Glycosyl transferase family 14 protein
VIT_11s0016g05190	red		Phosphate translocator-related
VIT_01s0137g00600	red		MAP kinase phosphatase (MKP1)
VIT_00s0220g00120	red		Protein kinase
VIT_17s0000g00800	red		Zinc finger (DHHC type)
VIT_16s0098g01220	red		RabGAP/TBC domain-containing protein
VIT_00s0780g00010	red		6-phosphofructokinase 2
VIT_13s0158g00150	red		Crinkly4
VIT_08s0058g00700	red		F-box protein (FBL3)
VIT_09s0002g01150	red		RelA/SpoT protein (RSH3)
VIT_01s0026g00840	red		ARL1 (ARG1-like 1)
VIT_12s0059g01630	red		Zinc metalloproteinase
VIT_03s0180g00280	red		Indole-3-acetate beta-glucosyltransferase
VIT_18s0001g09650	red		CYP81E1
VIT_01s0026g01640	red		Band 7 family
VIT_01s0011g00160	red		Alpha-1,4-glucan-protein synthase
VIT_18s0001g09390	red		Protein phosphatase 2C
VIT_04s0044g01290	red		MAP3Ka
VIT_06s0061g01420	red		Unknown
VIT_18s0001g11820	red		LIM domain containing protein
VIT_18s0001g11890	red		E3 ubiquitin-protein ligase RNF5
VIT_12s0034g02220	red		RKF3 (receptor-like kinase IN in flowers 3)
VIT_13s0047g00010	red		ZIFL2 (zinc induced facilitator-like 1)
VIT_05s0020g01910	red		1,4-alpha-D-glucan maltohydrolase
VIT_17s0000g02020	red		Erwinia induced protein 2
VIT_08s0040g00990	red		Transcription elongation factor S-II
VIT_11s0052g01840	red		Diacylglycerol kinase
VIT_08s0040g00470	red		Calmodulin-7 (CAM7)
VIT_02s0012g00150	red		NAK-type protein kinase
VIT_10s0003g05640	red		UDP-arabinose 4-epimerase 3
VIT_17s0000g05860	red		ATATH6 (ABC2 homolog 6)
VIT_04s0044g01620	red		RGLG1 (ring Domain LIGASE1)
VIT_18s0001g13250	red		Thioredoxin H-type 1
VIT_19s0093g00220	red		Glutathione S-transferase 8 GSTU19
VIT_10s0003g01730	red		PUB17 (plant U- box 17)
VIT_06s0004g04810	red		Protein kinase APK1A
VIT_03s0017g01210	red		Phosphate-induced protein 1
VIT_16s0039g01390	red		TRNA-Ala synthetase, cytosolic
VIT_00s0662g00040	red		Ethylene-responsive transcription factor related to APETALA2 4
VIT_17s0000g05480	red		EMB2454 (embryo defective 2454)
VIT_08s0007g02800	red		Pro-X carboxypeptidase Lysosomal
VIT_05s0020g02790	red		Nuclear transcription factor Y subunit C-9
VIT_18s0001g06110	red		R protein L6
VIT_02s0236g00130	red		SNF1-related protein kinase SRK2F
VIT_06s0004g07440	red		Exocyst subunit EXO70 family protein B1
VIT_09s0054g01090	red		Cycloartenol synthase
VIT_14s0060g01290	red		Calreticulin 2 (CRT2)
VIT_13s0019g03990	red		Unknown protein
VIT_19s0014g04660	red		flavodoxin-like quinone reductase 1
VIT_18s0001g01820	red		NAC domain-containing protein 17
VIT_15s0048g02010	red		Shaggy protein kinase theta
VIT_12s0035g00770	red		Nitrogen fixation NifU
VIT_16s0022g00450	red		Unknown protein
VIT_05s0077g02140	red		fatty acid multifunctional protein (MFP2)
VIT_11s0118g00210	red		Nodulation receptor kinase
VIT_08s0007g05920	red		UDP-GlcNAc:dolichyl-phosphate GlcNAc-1-phosphate transferase
VIT_08s0007g05170	red		TGA-type basic leucine zipper protein AHBP-1b
VIT_04s0023g00690	red		Protein phosphatase 2C
VIT_14s0060g00110	red		Glutamyl-tRNA synthetase, cytoplasmic
VIT_00s0916g00010	red		Zinc finger (C3HC4-type ring finger) protein (RMA1)
VIT_10s0003g04540	red		Cationic amino acid transporter 1
VIT_07s0005g06360	red		E3 ubiquitin-protein ligase PRT1
VIT_18s0001g14700	red		Unknown
VIT_11s0016g04730	red		Zinc finger (C3HC4-type ring finger) family protein
VIT_01s0011g05650	red		1-aminocyclopropane-1-carboxylate oxidase
VIT_08s0007g00140	red		SLT1 (sodium- and lithium-tolerant 1)
VIT_05s0102g00620	red		No hit
VIT_09s0018g01840	red		Cation exchanger (CAX2)
VIT_17s0000g05550	red		Proton-dependent oligopeptide transport (POT) family protein
VIT_18s0001g13610	red		Abhydrolase domain-containing protein 5
VIT_12s0035g02090	red		Leucine-rich repeat family protein
VIT_07s0005g00010	red		Glutathione S-transferase 8 GSTF8
VIT_03s0097g00520	red		Magnesium transporter CorA
VIT_12s0057g00990	red		Beta 1,2 N-acetylglucosaminyltransferase
VIT_01s0010g01130	red		6-phosphogluconate dehydrogenase
VIT_08s0058g00880	red		Class E vacuolar protein-sorting machinery protein HSE1
VIT_15s0046g00020	red		Ubiquitin-protein ligase
VIT_01s0026g01300	red		Unknown protein
VIT_18s0001g01180	red		Vacuolar sorting-associated protein (Vps27)
VIT_08s0105g00230	red		BLH1 (embryo sac development arrest 29)
VIT_00s0404g00080	red		Vacuolar protein sorting 28
VIT_18s0001g05030	red		Glucan 1,3-beta-glucosidase precursor
VIT_19s0177g00070	red		Polyubiquitin (UBQ14)
VIT_07s0005g01450	red		BZIP DNA-binding protein BZIP53
VIT_03s0017g01690	red		CIP1 (COP1-interacting protein 4)
VIT_13s0067g01550	red		MRH1 (morphogenesis of root hair 1)
VIT_07s0141g00020	red		Sensitive to proton rhizotoxicity 1
VIT_14s0068g00780	red		Nematode chemoreceptor
VIT_08s0007g02350	red		Harpin-induced protein
VIT_00s0264g00040	red		Prolyl 4-hydroxylase, alpha subunit
VIT_04s0008g06130	red		KNAT2 (knotted1-like homeobox gene 3)
VIT_11s0016g03010	red		Glutamate carboxypeptidase 2
VIT_12s0055g01160	red		Brassinosteroid insensitive 1-associated receptor kinase 1
VIT_01s0011g02460	red		Receptor protein kinase PERK1
VIT_10s0003g03930	red		Inositol transporter 2
VIT_15s0046g03090	red		DTA2 (downstream target of AGL15 2)
VIT_02s0087g00740	red		Unknown protein
VIT_12s0028g03060	red		HSL1 (HAESA-like 1)
VIT_16s0050g01660	red		UDP-glucoronosyl/UDP-glucosyl transferase UGT88A1
VIT_11s0037g01130	red		TET8 (tetraspanin8)
VIT_00s0404g00020	red		MAPK activating protein C22orf5
VIT_19s0014g04130	red		Serine/threonine-protein kinase receptor ARK3
VIT_06s0061g00860	red		Zinc-binding protein
VIT_08s0040g00400	red		Aquaporin SIP2
VIT_01s0026g01080	red		Serine/threonine protein phosphatase PP2A-1 catalytic subunit (PP2A1)
VIT_14s0171g00490	red		Glucose-6-phosphate 1-dehydrogenase, cytoplasmic isoform
VIT_15s0048g02740	red		CBL-interacting protein kinase 9 (CIPK9)
VIT_10s0003g00500	red		Vascular plant one zinc finger protein
VIT_08s0032g01230	red		DEAH (Asp-Glu-Ala-His) box polypeptide 36
VIT_18s0001g10560	red		Myosin heavy chain
VIT_05s0094g01320	red		Ankyrin repeat
VIT_14s0108g00140	red		Ubiquitin-conjugating enzyme E2 A
VIT_11s0065g00140	red		Serine/threonine/tyrosine kinase DSK2
VIT_06s0061g00450	red		4-coumarate-CoA ligase
VIT_07s0130g00190	red		Suppressor of gene silencing 3 (SGS3)
VIT_19s0014g01020	red		Protein transport protein Sec61 subunit alpha
VIT_17s0000g03600	red		ATSYTE/NTMC2T3.1/NTMC2TYPE3.1/SYTE
VIT_13s0019g05240	red		NAC domain-containing protein 78
VIT_07s0005g00410	red		Glycosyl hydrolase family 1 protein
VIT_07s0031g02420	red		F-box domain containing protein
VIT_13s0067g02640	red		Alpha-galactosidase precursor
VIT_11s0118g00470	red		TIP growth defective 1
VIT_18s0001g03450	red		Glycine-rich protein
VIT_19s0014g00290	red		UDP-glucose 4,6-dehydratase
VIT_05s0077g01100	red		Ubiquitin-conjugating enzyme E2 J1
VIT_11s0016g05410	red		EIN3-binding F-box protein 1
VIT_08s0007g03610	red		Monodehydroascorbate reductase
VIT_08s0007g07450	red		Splicing factor YT521-B
VIT_14s0060g00120	red		Germin-like protein 2 [Vitis vinifera]
VIT_13s0047g00250	red		EIN3
VIT_04s0008g03950	red		RD22
VIT_05s0077g01500	red		Drought induced 19 protein
VIT_18s0001g00290	red		OPCL1 (OPC-8:0 COA ligase1)
VIT_11s0065g00210	red		Heat shock protein-related
VIT_18s0001g12750	red		Carbohydrate kinase
VIT_16s0050g02560	red		Cyclic nucleotide-regulated ion channel 1
VIT_14s0006g03230	red		14-3-3 protein GF14 nu (GRF7)
VIT_06s0009g00960	red		Ubiquitin-specific protease 12 (UBP12)
VIT_15s0046g02480	red		Protein kinase
VIT_06s0004g04930	red		Oxysterol binding protein
VIT_06s0004g01380	red		S-receptor kinase
VIT_06s0004g04510	red		Heat shock protein 70
VIT_11s0052g00880	red		NADPH-cytochrome P450 oxydoreductase isoform 3
VIT_14s0066g01320	red		formate dehydrogenase (FDH)
VIT_05s0094g00780	red		Cysteine synthase
VIT_01s0011g00830	red		Nodulin
VIT_15s0021g02090	red		DnaJ homolog, subfamily A, member 2
VIT_05s0029g00010	red		Type 1 membrane protein
VIT_15s0046g03570	red		(+)-neomenthol dehydrogenase
VIT_09s0002g04680	red		Heat shock protein 91
VIT_08s0056g00200	red		2,3-bisphosphoglycerate-independent phosphoglycerate mutase
VIT_13s0064g01050	red		ADP,ATP carrier protein 1
VIT_04s0008g02740	red		AarF domain containing kinase
VIT_07s0005g01680	yellow	blue	Stachyose synthase
VIT_16s0013g00970	yellow	cyan	Ethylene responsive element binding factor 5
VIT_06s0004g06400	yellow	green	Anthocyanidin 3-O-glucosyltransferase
VIT_12s0059g02150	yellow	green	Aconitate hydratase, cytoplasmic
VIT_10s0071g00190	yellow	orange	R protein disease resistance protein
VIT_07s0141g00930	yellow	red	33 kDa secretory protein
VIT_08s0040g02170	yellow	red	MLO6 (mildew resistance locus O 6)
VIT_04s0008g03530	yellow	red	Ankyrin repeat
VIT_05s0020g04000	yellow	red	Zinc finger (C3HC4-type ring finger)
VIT_15s0024g00400	yellow	red	R protein MLA10
VIT_06s0004g03540	yellow	red	MAPK (MPK3)
VIT_16s0098g00850	yellow	red	Caffeic acid O-methyltransferase
VIT_03s0063g00050	yellow	red	UDP-glucuronosyl/UDP-glucosyltransferase
VIT_13s0019g03930	yellow		No hit
VIT_06s0004g05700	yellow		Glutathione S-transferase 8 GSTU8
VIT_02s0025g02920	yellow		Quercetin 3-O-methyltransferase 1
VIT_01s0011g01810	yellow		No hit
VIT_19s0093g00320	yellow		Glutathione S-transferase 25 GSTU25
VIT_07s0005g03220	yellow		Ethylene-responsive transcription factor ERF098
VIT_18s0041g00740	yellow		UDP-glucose: anthocyanidin 5,3-O-glucosyltransferase
VIT_16s0098g01000	yellow		No hit
VIT_13s0019g02770	yellow		Heat shock protein 17.6 kDa class I
VIT_12s0059g01720	yellow		No hit
VIT_08s0007g07690	yellow		Polygalacturonase inhibiting protein PGIP1
VIT_01s0026g00900	yellow		Metalloendoproteinase 1 precursor
VIT_02s0241g00100	yellow		Unknown protein
VIT_17s0000g07670	yellow		Betaine-aldehyde dehydrogenase
VIT_06s0004g04010	yellow		Exocyst subunit EXO70 H7
VIT_08s0007g06560	yellow		Lectin protein kinase
VIT_07s0141g00890	yellow		CYP94A1
VIT_08s0056g01190	yellow		Myb domain protein 105
VIT_18s0001g11680	yellow		Unknown protein
VIT_07s0005g03340	yellow		Myb domain protein 14
VIT_19s0014g02120	yellow		Metallothionein
VIT_17s0000g03390	yellow		Calmodulin binding protein
VIT_01s0010g03930	yellow		WRKY DNA-binding protein 75
VIT_16s0050g02510	yellow		WRKY DNA-binding protein 53
VIT_07s0129g01010	yellow		Unknown
VIT_07s0005g01360	yellow		Zinc finger (C3HC4-type ring finger)
VIT_08s0040g02730	yellow		Exocyst subunit EXO70 H4
VIT_15s0048g02070	yellow		BON2-associated protein (BAP2)
VIT_08s0007g01400	yellow		Glutathione S-transferase 8 GSTU8
VIT_06s0004g04180	yellow		Zinc finger (C2H2 type) protein (ZAT11)
VIT_01s0011g02320	yellow		Unknown protein
VIT_00s0487g00030	yellow		R protein MLA10
VIT_13s0019g01130	yellow		DC1 domain-containing protein
VIT_07s0005g03230	yellow		Transcription factor TSRF1
VIT_11s0016g02070	yellow		Basic helix-loop-helix (bHLH) family
VIT_05s0094g00360	yellow		Chitinase class IV
VIT_13s0019g02840	yellow		Heat shock protein 18.2 kDa class I
VIT_08s0056g00290	yellow		Calcium-binding protein CML
VIT_07s0197g00130	yellow		Disease resistance protein (TIR-NBS-LRR class)
VIT_03s0088g01180	yellow		Proline iminopeptidase
VIT_00s0181g00080	yellow		F-box domain containing protein
VIT_07s0104g00850	yellow		Pto kinase interactor
VIT_05s0077g01540	yellow		Bet v I allergen
VIT_16s0013g00900	yellow		Ethylene-responsive transcription factor ERF105
VIT_16s0050g01310	yellow		C2 domain-containing protein
VIT_05s0094g00330	yellow		Chitinase, class IV [Vitis vinifera]
VIT_05s0020g03690	yellow		GCN5 N-acetyltransferase (GNAT)
VIT_03s0132g00340	yellow		Wall-associated receptor kinase-like 10
VIT_05s0094g00340	yellow		Chitinase class IV
VIT_18s0001g06400	yellow		No hit
VIT_16s0050g01690	yellow		Receptor kinase homolog LRK10
VIT_09s0018g00240	yellow		WRKY DNA-binding protein 40
VIT_17s0000g06710	yellow		Leucine-rich repeat transmembrane protein kinase
VIT_04s0023g00430	yellow		Tyrosine specific protein phosphatase
VIT_09s0002g00220	yellow		Avr9/Cf-9 rapidly elicited protein 132
VIT_19s0140g00120	yellow		Gibberellin 2-beta-dioxygenase 1
VIT_05s0020g03710	yellow		GCN5 N-acetyltransferase (GNAT)
VIT_15s0048g02300	yellow		NAC transcription factor-like 9
VIT_04s0008g07250	yellow		Aspartyl protease
VIT_17s0000g03380	yellow		Calmodulin binding protein
VIT_01s0011g00380	yellow		SP1L1 (SPIRAL1-like1)
VIT_12s0057g00420	yellow		Auxin-responsive protein AIR12
VIT_13s0019g01360	yellow		Unknown
VIT_13s0019g02300	yellow		Wall-associated receptor kinase-like 20
VIT_18s0041g02060	yellow		12-oxophytodienoate reductase 2
VIT_04s0008g07150	yellow		Aspartyl protease
VIT_01s0026g01730	yellow		WRKY DNA-binding protein 72
VIT_04s0008g01380	yellow		Unknown protein
VIT_02s0234g00130	yellow		Ethylene responsive element binding factor 1
VIT_13s0019g02740	yellow		Heat shock protein 17.6 kDa class I
VIT_02s0025g01280	yellow		WRKY DNA-binding protein 53
VIT_11s0016g00710	yellow		Jasmonate ZIM-domain protein 1
VIT_13s0067g00260	yellow		Nematode-resistance protein
VIT_13s0019g02180	yellow		Tropinone reductase
VIT_13s0019g04060	yellow		MLO1
VIT_07s0005g04050	yellow		Leucine Rich Repeat receptor-like kinase
VIT_12s0057g01130	yellow		R protein disease resistance protein
VIT_00s0780g00040	yellow		RGLG2 (ring Domain LIGASE2)
VIT_01s0011g06600	yellow		Glutamate decarboxylase
VIT_14s0068g01360	yellow		GEM-like protein 5
VIT_08s0007g01650	yellow		Auxin-independent growth promoter
VIT_06s0004g06840	yellow		Protein phosphatase 2C
VIT_07s0005g00660	yellow		Late embryogenis abundant protein 5
VIT_02s0025g04320	yellow		Thaumatin
VIT_11s0016g01970	yellow		Calmodulin-binding region IQD6
VIT_08s0058g00290	yellow		Receptor lectin protein kinase
VIT_02s0012g02190	yellow		Cellulose synthase CSLD2
VIT_02s0025g04330	yellow		Thaumatin VVTL1 [Vitis vinifera]
VIT_14s0066g02610	yellow		Unknown
VIT_18s0001g02420	yellow		Aspartic proteinase Asp1 precursor
VIT_06s0061g01480	yellow		ABC transporter G member 22
VIT_16s0050g01300	yellow		C2 domain-containing protein
VIT_12s0057g01430	yellow		Heavy-metal-associated domain-containing protein
VIT_05s0077g01580	yellow		Pathogenesis protein 10 [Vitis vinifera]
VIT_07s0005g01710	yellow		WRKY DNA-binding protein 23
VIT_09s0002g01080	yellow		Lipoxygenase
VIT_06s0004g03620	yellow		MAPK MPK13
VIT_06s0004g07510	yellow		No hit
VIT_05s0077g00730	yellow		WRKY DNA-binding protein 48
VIT_13s0084g00130	yellow		CXE carboxylesterase
VIT_16s0039g01330	yellow		Receptor kinase homolog LRK10
VIT_08s0007g04570	yellow		UGT73D1 (UDP-glucosyl transferase 73D1)
VIT_06s0061g01490	yellow		ABC transporter G member 22
VIT_18s0072g00990	yellow		Leucine-rich repeat protein kinase
VIT_00s0477g00030	yellow		MATE efflux family protein ripening responsive
VIT_10s0071g00150	yellow		R protein disease resistance protein
VIT_17s0119g00110	yellow		GRAM domain-containing protein / ABA-responsive
VIT_12s0059g00880	yellow		WRKY DNA-binding protein 6
VIT_10s0003g00140	yellow		Ethylene-responsive transcription factor 9
VIT_11s0149g00280	yellow		Chitinase A
VIT_17s0000g02650	yellow		Myb domain protein 7
VIT_04s0008g03770	yellow		Aspartate aminotransferase P1
VIT_10s0003g00790	yellow		Glutamate receptor protein
VIT_01s0137g00670	yellow		Quinolinate synthase
VIT_17s0000g03560	yellow		(myb domain protein 62
VIT_00s0179g00260	yellow		Calcium-transporting ATPase 12 ACA12
VIT_05s0020g03240	yellow		S-receptor kinase
VIT_04s0008g05760	yellow		WRKY DNA-binding protein 18
VIT_03s0038g03800	yellow		Protein kinase APK1B
VIT_14s0066g02040	yellow		Chaperone BCS1 mitochondrial
VIT_04s0044g00040	yellow		Dirigent
VIT_11s0052g00100	yellow		Basic helix-loop-helix (bHLH) family
VIT_04s0079g00790	yellow		Acyl-CoA synthetases (Acyl-activating enzyme 11)
VIT_14s0068g01300	yellow		Serine palmitoyltransferase
VIT_01s0011g02480	yellow		Phospholipid-transporting ATPase
VIT_19s0014g04940	yellow		Chitin-inducible gibberellin-responsive protein 1
VIT_17s0000g08770	yellow		Cysteine-rich receptor-like protein kinase 2
VIT_08s0007g07520	yellow		3-oxoacyl-[acyl-carrier-protein] reductase, chloroplast
VIT_17s0000g05410	yellow		Galactosyltransferase
VIT_02s0236g00100	yellow		Unknown
VIT_19s0093g00550	yellow		9-cis-epoxycarotenoid dioxygenase 2
VIT_19s0090g01360	yellow		No hit
VIT_06s0004g07280	yellow		UDP-glucuronosyl/UDP-glucosyltransferase
VIT_16s0050g01240	yellow		Heavy-metal-associated domain-containing protein
VIT_10s0071g00130	yellow		R protein disease resistance protein
VIT_07s0031g00670	yellow		Heat shock transcription factor 4
VIT_16s0050g02220	yellow		Acidic endochitinase (CHIB1)
VIT_13s0067g00700	yellow		Hydrolase, alpha/beta fold
VIT_19s0093g00400	yellow		Glutathione S-transferase 25 GSTU25
VIT_02s0154g00300	yellow		Small nuclear ribonucleoprotein Sm D3
VIT_05s0020g02200	yellow		Inosine-uridine preferring nucleoside hydrolase
VIT_05s0049g00720	yellow		No hit
VIT_18s0001g11830	yellow		Calmodulin
VIT_06s0004g07270	yellow		UDP-glucoronosyl and UDP-glucosyl transferase
VIT_08s0007g08300	yellow		Calcium-dependent protein kinase 32 CPK32
VIT_14s0006g01600	yellow		Unknown
VIT_09s0002g05600	yellow		ABC transporter g family pleiotropic drug resistance 12 PDR12
VIT_00s0510g00050	yellow		Aspartyl protease
VIT_18s0001g03810	yellow		Protein kinase
VIT_07s0129g00240	yellow		C2H2 zinc finger protein AZF1
VIT_14s0066g01150	yellow		Cinnamoyl-CoA reductase
VIT_16s0013g01920	yellow		Ser/Thr protein kinase
VIT_10s0003g05450	yellow		Reticuline oxidase precursor
VIT_06s0004g01670	yellow		UDP-glucoronosyl and UDP-glucosyl transferase
VIT_11s0016g02850	yellow		Phosphofructokinase
VIT_07s0031g02390	yellow		Phytoalexin-deficient 4 protein (PAD4)
VIT_14s0108g00930	yellow		Unknown protein
VIT_19s0014g04650	yellow		Avr9/Cf-9 rapidly elicited protein 20
VIT_04s0008g02510	yellow		Receptor kinase homolog LRK10
VIT_02s0012g01400	yellow		PLATZ transcription factor
VIT_18s0122g00780	yellow		Inorganic phosphate transporter
VIT_00s2563g00010	yellow		Glycogenin glucosyltransferase
VIT_14s0066g00810	yellow		Raffinose synthase
VIT_19s0015g02610	yellow		Glutathione S-transferase 25 GSTU25
VIT_14s0036g00520	yellow		L-allo-threonine aldolase
VIT_08s0007g07120	yellow		Kelch-like protein 18
VIT_06s0061g00120	yellow		Beta-1,3-glucanase [Vitis riparia]
VIT_06s0004g04110	yellow		Unknown protein
VIT_09s0002g03610	yellow		MYB divaricata
VIT_11s0016g04700	yellow		Beta-ketoacyl-CoA synthase
VIT_05s0049g01550	yellow		Peptide transporter protein 3
VIT_12s0028g01410	yellow		Heat shock transcription factor A4A
VIT_06s0004g04960	yellow		Scarecrow-like transcription factor 14 SCL14
VIT_14s0068g01250	yellow		Mitochondrial phosphate transporter
VIT_06s0004g06710	yellow		Cys-3-His zinc finger protein
VIT_14s0066g01810	yellow		SAG101 (senescence-associated gene 101)
VIT_13s0067g03430	yellow		ARR9 typeA
VIT_14s0030g01980	yellow		Auxin-induced protein PCNT115
VIT_18s0001g05250	yellow		DREB sub A-6 of ERF/AP2 transcription factor (RAP2.4)
VIT_08s0007g08260	yellow		Guanylate kinase
VIT_02s0154g00350	yellow		L-lactate dehydrogenase A
VIT_14s0066g02060	yellow		AAA-type ATPase
VIT_09s0070g00160	yellow		CBL-interacting protein kinase 6 (CIPK6)
VIT_10s0042g01150	yellow		ARGONAUTE 2 (AGO2)
VIT_02s0025g02560	yellow		O-succinylhomoserine sulfhydrylase
VIT_06s0061g00440	yellow		Heavy-metal-associated domain-containing protein
VIT_19s0093g00150	yellow		Glutathione S-transferase 25 GSTU25
VIT_00s0353g00060	yellow		ARK3 (Arabidopsis Receptor Kinase 3)
VIT_03s0017g02170	yellow		Zinc transporter ZIP5
VIT_05s0102g00210	yellow		Unknown protein
VIT_01s0011g05470	yellow		PGPS/D12
VIT_11s0016g04750	yellow		Potassium channel AKT1
VIT_11s0052g00450	yellow		WRKY DNA-binding protein 11
VIT_05s0102g00590	yellow		No hit
VIT_18s0001g07320	yellow		2-oxoglutarate/malate carrier protein, Mitochondrial
VIT_03s0017g00650	yellow		GTP cyclohydrolase II
VIT_13s0019g01100	yellow		Unknown protein
VIT_01s0011g03070	yellow		AP2 domain-containing protein RAP2.8
VIT_13s0019g02040	yellow		Lectin protein kinase
VIT_19s0015g01440	yellow		Unknown protein
VIT_08s0040g03100	yellow		Glutathione S-transferase GSTO1
VIT_00s0463g00020	yellow		Scarecrow transcription factor 5 (SCL5)
VIT_16s0013g01120	yellow		Ethylene-responsive transcription factor ERF105
VIT_18s0001g11950	yellow		Unknown protein
VIT_02s0025g03020	yellow		NAC domain-containing protein 14
VIT_06s0080g01230	yellow		DnaJ homolog, subfamily A, member 2
VIT_04s0008g01070	yellow		Calmodulin-binding region IQD6
VIT_16s0098g00760	yellow		No apical meristem cup-shaped cotyledon2
VIT_09s0002g05940	yellow		Ras GTP-binding protein (RAN3)
VIT_18s0041g02080	yellow		12-oxophytodienoate reductase 2
[truncated: 1,767 more rows]
